# Supplementary material for: Recombination, admixture and genome instability shape the genomic landscape of Saccharomyces cerevisiae derived from spontaneous grape ferments
Source: PLoS Genet. 2024 Mar 22;20(3):e1011223. doi: 10.1371/journal.pgen.1011223 (PMC10990190; doi:10.1371/journal.pgen.1011223)
Supplement: S1 Table — (XLSX) [file pgen.1011223.s025.xlsx]

## Sheet: S1 Table
S1 Table: Metadata of isolates utilized in this study
Sample	Population	Location	Grape Cultivar	Year	Admixture_Population
170	WRP
213	WRP
266	WRP
292	WRP
723	WRP
724	WRP
735	non-WRP
739	non-WRP
763	WRP
778	WRP
792	WRP
793	WRP
796	WRP
814	WRP
833	WRP
834	WRP
838	WRP
858	WRP
896	WRP
931	non-WRP
932	WRP
934	non-WRP
937	WRP
939	non-WRP
947	WRP
971	WRP
1001	WRP
1017	WRP
1077	WRP
1078	WRP
1082	non-WRP
1083	non-WRP
1428	WRP
1429	WRP
1431	WRP
1451	WRP
1474	WRP
1482	WRP
1483	WRP
1485	WRP
1486	WRP
1487	WRP
1489	WRP
1490	WRP
1491	WRP
1492	WRP
1494	WRP
1495	WRP
1496	WRP
1497	WRP
1498	WRP
1537	WRP
1616	WRP
1625	WRP
1629	WRP
1638	WRP
1639	WRP
1642	WRP
1686	WRP
1688	WRP
1697	WRP
1705	WRP
1706	WRP
1709	WRP
1712	WRP
1714	WRP
1716	WRP
1722	non-WRP
1724	WRP
1727	WRP
1729	non-WRP
1736	WRP
1742	WRP
1743	WRP
1744	WRP
1754	WRP
1756	WRP
1757	WRP
1758	WRP
1759	WRP
1761	WRP
1762	WRP
1775	WRP
1776	WRP
1778	WRP
1781	WRP
1782	WRP
1784	WRP
1787	WRP
1795	WRP
1833	WRP
1899	WRP
1901	WRP
1902	WRP
1910	non-WRP
1912	WRP
1915	WRP
1921	WRP
1939	WRP
1942	WRP
1946	WRP
1950	WRP
1962	WRP
2006	WRP
2013	WRP
2077	WRP
2078	WRP
2226	non-WRP
2255	WRP
2260	WRP
2308	WRP
2340	WRP
2768	WRP
2776	WRP
2848	WRP
2849	WRP
2850	WRP
2851	WRP
2852	WRP
2853	WRP
2854	WRP
2855	WRP
2856	WRP
2858	WRP
2859	WRP
2860	WRP
2861	WRP
2863	WRP
2864	WRP
2865	WRP
2866	WRP
2867	WRP
2868	WRP
2869	WRP
2870	WRP
2871	WRP
2872	WRP
2873	WRP
2874	WRP
2875	WRP
2876	WRP
2877	WRP
2878	WRP
2879	WRP
2880	WRP
2881	WRP
2882	WRP
2895	WRP
2896	WRP
2897	WRP
2898	WRP
2899	WRP
2900	WRP
2901	WRP
2903	WRP
2904	WRP
2905	WRP
2906	non-WRP
2907	WRP
2908	WRP
2909	WRP
2912	non-WRP
2913	WRP
2914	WRP
2921	WRP
2927	WRP
2928	WRP
2931	WRP
2933	WRP
2018_P22_H10_S35	Spontaneous	W5	SHR	2018	AdEA3
2018_P51_D12_S96	Spontaneous	W5	SHR	2018	AdEA3
2018_P70_D2_S10	Spontaneous	W6	GRN	2018	AdB1
2018_P44_A5_S3	Spontaneous	W6	GRN	2018	AdB1
2018_P70_C8_S140	Spontaneous	W6	GRN	2018	AdB1
2018_P22_B1_S78	Spontaneous	W5	SHR	2018	AdB1
K-8_S65	Spontaneous	W5	CHR	2016
2018_P55_F11_S84	Spontaneous	W5	CHR	2018	AdEA2
1_F8_S98	Spontaneous	W4	CHR	2017	AdB1
E-7_S28	Spontaneous	W5	SHR	2016	AdB1
2_A7_S6	Spontaneous	W5	SHR	2017	AdB1
2018_P32_D4_S131	Spontaneous	W1	SHR	2018	AdB1
1_C11_S62	Spontaneous	W1	SHR	2017	AdB1
1_C1_S51	Spontaneous	W1	CAB	2017	AdB1
1_B9_S47	Spontaneous	W4	CHR	2017	AdB1
2_C4_S18	Spontaneous	W5	SHR	2017	AdB1
B-4_S9	Spontaneous	W5	SHR	2016	AdB1
F-12_S36	Spontaneous	W5	SHR	2016	AdB1
Q-2_S91	Spontaneous	W4	CHR	2016	AdB1
2018_P51_H4_S85	Spontaneous	W5	SHR	2018	AdB1
G-6_S40	Spontaneous	W5	SHR	2016	AdB1
1_F4_S94	Spontaneous	W5	CHR	2017	AdB1
L-1_S67	Spontaneous	W5	CHR	2016	AdEA2
L-10_S72	Spontaneous	W5	CHR	2016	AdB1
Q-5_S94	Spontaneous	W4	CHR	2016	AdEA2
E-3_S26	Spontaneous	W5	SHR	2016	AdB1
2018_P49_G11_S105	Spontaneous	W5	SHR	2018
2018_P51_F11_S28	Spontaneous	W5	SHR	2018
2018_P51_H11_S93	Spontaneous	W5	SHR	2018
2018_P49_F2_S5	Spontaneous	W5	SHR	2018	AdB1
F-3_S32	Spontaneous	W5	SHR	2016
W-1_S121	Spontaneous	W2	CHR	2016	AdB1
2018_P31_B10_S117	Spontaneous	W1	GRN	2018
A-12_S6	Spontaneous	W5	SHR	2016	AdB1
F-8_S35	Spontaneous	W5	SHR	2016	AdB1
1_G6_S109	Spontaneous	W5	CHR	2017	AdB1
2018_P53_C1_S126	Spontaneous	W5	VIO	2018
2018_P53_A9_S74	Spontaneous	W5	VIO	2018
2018_P53_C5_S104	Spontaneous	W5	VIO	2018
C-1_S13	Spontaneous	W5	SHR	2016	AdB1
1_F12_S103	Spontaneous	W5	SHR	2017
2_A2_S131	Spontaneous	W5	SHR	2017	AdB1
L-7_S70	Spontaneous	W5	CHR	2016	AdB1
2018_P20_A9_S127	Spontaneous	W5	SHR	2018	AdEA1
2_A5_S4	Spontaneous	W5	SHR	2017	AdEA1
1_H4_S120	Spontaneous	W5	SHR	2017	AdEA1
A-3_S1	Spontaneous	W5	SHR	2016	AdEA1
B-3_S8	Spontaneous	W5	SHR	2016	AdEA1
B-10_S12	Spontaneous	W5	SHR	2016	AdEA1
E-10_S29	Spontaneous	W5	SHR	2016	AdEA1
2_C5_S19	Spontaneous	W5	SHR	2017	AdEA1
2_B6_S12	Spontaneous	W5	SHR	2017	AdEA1
2_E1_S30	Spontaneous	W5	SHR	2017	AdEA1
2_D4_S26	Spontaneous	W5	SHR	2017	AdEA1
1_F2_S92	Spontaneous	W5	CHR	2017	AdEA1
1_B3_S40	Spontaneous	W5	CHR	2017	AdEA1
2_E4_S33	Spontaneous	W5	SHR	2017	AdEA1
A-11_S5	Spontaneous	W5	SHR	2016	AdEA1
2018_P22_H6_S58	Spontaneous	W5	SHR	2018	AdEA1
A-9_S4	Spontaneous	W5	SHR	2016	AdEA1
2018_P22_E10_S146	Spontaneous	W5	SHR	2018	AdEA1
F-7_S34	Spontaneous	W5	SHR	2016	AdEA1
A-8_S3	Spontaneous	W5	SHR	2016	AdEA1
F-2_S31	Spontaneous	W5	SHR	2016	AdEA1
2_C2_S16	Spontaneous	W5	SHR	2017	AdEA1
2_C1_S15	Spontaneous	W5	SHR	2017	AdEA1
2_E3_S32	Spontaneous	W5	SHR	2017	AdEA1
D-2_S19	Spontaneous	W5	SHR	2016	AdEA1
H-6_S45	Spontaneous	W5	SHR	2016	AdEA1
Y1-P1-A06_S52	Spontaneous	W5	CHR	2014	AdB1
Y3-P1-G08_S17	Spontaneous	W5	CHR	2014	AdB1
1_D11_S75	Spontaneous	W5	CHR	2017	AdB1
2_A3_S132	Spontaneous	W5	SHR	2017	AdB1
2018_P49_C7_S12	Spontaneous	W5	SHR	2018
A-5_S2	Spontaneous	W5	SHR	2016	AdB1
2_D7_S29	Spontaneous	W5	SHR	2017	AdB1
E-11_S30	Spontaneous	W5	SHR	2016
B-1_S7	Spontaneous	W5	SHR	2016	AdB1
1_H10_S127	Spontaneous	W5	CHR	2017	AdB1
2018_P1_G2_S13	Spontaneous	W1	SHR	2018	AdB1
2018_P32_A3_S143	Spontaneous	W1	SHR	2018	AdB1
G-2_S37	Spontaneous	W5	SHR	2016
1_G8_S112	Spontaneous	W5	SHR	2017
2_B2_S8	Spontaneous	W5	SHR	2017
2018_P20_B8_S92	Spontaneous	W5	SHR	2018
H-5_S44	Spontaneous	W5	SHR	2016
2_D1_S22	Spontaneous	W5	SHR	2017
1_B12_S50	Spontaneous	W5	CHR	2017
2_D6_S28	Spontaneous	W5	SHR	2017
2018_P34_E10_S67	Spontaneous	W6	SHR	2018
2018_P16_C2_S7	Spontaneous	W6	GRN	2018	AdB1
2018_P44_G6_S103	Spontaneous	W6	GRN	2018	AdB1
2018_P20_F10_S154	Spontaneous	W5	SHR	2018
2018_P16_E7_S108	Spontaneous	W6	GRN	2018	AdB1
Y1-P1-A02_S44	Spontaneous	W5	CHR	2014	AdB1
D-9_S23	Spontaneous	W5	SHR	2016
2018_P28_H2_S17	Spontaneous	W5	CHR	2018
1_G12_S116	Spontaneous	W4	CHR	2017	AdB1
2018_P32_G4_S1	Spontaneous	W1	SHR	2018
T1-P2-E01_S50	Spontaneous	W4	CHR	2014
1_H5_S121	Spontaneous	W1	CAB	2017
2018_P32_H12_S44	Spontaneous	W1	SHR	2018
1_A2_S45	Spontaneous	W1	CAB	2017
1_E3_S80	Spontaneous	W1	SHR	2017
2018_P16_H6_S142	Spontaneous	W6	GRN	2018	AdB1
H-4_S43	Spontaneous	W5	SHR	2016
2018_P28_D12_S32	Spontaneous	W5	CHR	2018
2018_P53_E8_S141	Spontaneous	W5	VIO	2018
2019_P14_B7_S129	Spontaneous	W1	SHR	2019	AdB1
1_E10_S87	Spontaneous	W1	SHR	2017
D-8_S22	Spontaneous	W5	SHR	2016
1_H12_S129	Spontaneous	W5	SHR	2017
C-2_S14	Spontaneous	W5	SHR	2016
D-12_S24	Spontaneous	W5	SHR	2016
1_C8_S59	Spontaneous	W5	CHR	2017
2_B5_S11	Spontaneous	W5	SHR	2017
2_A4_S3	Spontaneous	W5	SHR	2017	AdB1
E-5_S27	Spontaneous	W5	SHR	2016
2018_P49_E12_S14	Spontaneous	W5	SHR	2018
2018_P55_G9_S125	Spontaneous	W5	CHR	2018
S-12_S108	Spontaneous	W4	CHR	2016	AdB1
Y3-P2-C04_S41	Spontaneous	W5	CHR	2014
2_A6_S5	Spontaneous	W5	SHR	2017
2_B7_S14	Spontaneous	W5	SHR	2017
2018_P20_C11_S156	Spontaneous	W5	SHR	2018
2018_P53_G6_S50	Spontaneous	W5	VIO	2018
1_F7_S97	Spontaneous	W1	VIO	2017
2018_P53_F11_S95	Spontaneous	W5	VIO	2018
N-6_S76	Spontaneous	W5	CHR	2016
2018_P24_H3_S38	Spontaneous	W5	CHR	2018
2018_P24_H5_S138	Spontaneous	W5	CHR	2018
1_A7_S100	Spontaneous	W5	CHR	2017
1_E7_S84	Spontaneous	W5	CHR	2017
I-10_S53	Spontaneous	W5	CHR	2016
I-2_S49	Spontaneous	W5	CHR	2016
Y2-P2-E04_S7	Spontaneous	W5	CHR	2014	AdB1
Y3-P1-A02_S32	Spontaneous	W5	CHR	2014	AdB1
O-12_S84	Spontaneous	W5	CHR	2016
1_D12_S76	Spontaneous	W5	CHR	2017
Y1-P2-A01_S45	Spontaneous	W5	CHR	2014
J-7_S57	Spontaneous	W5	CHR	2016
O-1_S79	Spontaneous	W5	CHR	2016
O-11_S83	Spontaneous	W5	CHR	2016
N-12_S78	Spontaneous	W5	CHR	2016
O-6_S81	Spontaneous	W5	CHR	2016
J-10_S59	Spontaneous	W5	CHR	2016
O-7_S82	Spontaneous	W5	CHR	2016
2018_P51_D2_S152	Spontaneous	W5	SHR	2018
2018_P48_H3_S73	Spontaneous	W3	PNT	2018
2018_P55_E8_S160	Spontaneous	W5	CHR	2018
C-8_S17	Spontaneous	W5	SHR	2016
Q-4_S93	Spontaneous	W4	CHR	2016
V-7_S118	Spontaneous	W2	CHR	2016
1_C7_S58	Spontaneous	W5	CHR	2017
2_B3_S9	Spontaneous	W5	SHR	2017
2018_P51_C1_S39	Spontaneous	W5	SHR	2018
1_F10_S101	Spontaneous	W5	CHR	2017
2018_P28_G8_S51	Spontaneous	W5	CHR	2018
1_F11_S102	Spontaneous	W5	CHR	2017
1_G7_S110	Spontaneous	W5	CHR	2017
1_D4_S68	Spontaneous	W5	CHR	2017
1_E8_S85	Spontaneous	W5	CHR	2017
1_H11_S128	Spontaneous	W5	CHR	2017
1_E2_S79	Spontaneous	W1	SHR	2017
2018_P34_F2_S107	Spontaneous	W6	SHR	2018
1_A8_S111	Spontaneous	W5	CHR	2017
2018_P5_D5_S18	Spontaneous	W1	GRN	2018
R-2_S97	Spontaneous	W4	CHR	2016
2019_P23_G12_S158	Spontaneous	W4	CHR	2019
R-3_S98	Spontaneous	W4	CHR	2016
L-6_S69	Spontaneous	W5	CHR	2016
2018_P68_H3_S63	Spontaneous	W5	VIO	2018
I-11_S54	Spontaneous	W5	CHR	2016
2018_P24_B5_S16	Spontaneous	W5	CHR	2018
2018_P24_A8_S8	Spontaneous	W5	CHR	2018
2018_P48_F5_S149	Spontaneous	W3	PNT	2018
2018_P24_E2_S100	Spontaneous	W5	CHR	2018
N-2_S73	Spontaneous	W5	CHR	2016
2018_P16_F12_S91	Spontaneous	W6	GRN	2018
2018_P70_E4_S26	Spontaneous	W6	GRN	2018
1_E1_S77	Spontaneous	W1	CAB	2017
2018_P70_F11_S34	Spontaneous	W6	GRN	2018
2018_P34_E2_S59	Spontaneous	W6	SHR	2018
2018_P16_A7_S153	Spontaneous	W6	GRN	2018
2018_P34_C1_S135	Spontaneous	W6	SHR	2018
2018_P34_C10_S33	Spontaneous	W6	SHR	2018
2018_P44_G12_S24	Spontaneous	W6	GRN	2018
2018_P73_A10_S15	Spontaneous	W4	CHR	2018
1_C12_S63	Spontaneous	W2	CHR	2017
2019_P20_A2_S47	Spontaneous	W3	PNT	2019
2019_P20_A3_S22	Spontaneous	W3	PNT	2019
2019_P25_G2_S29	Spontaneous	W3	PNT	2019
2018_P1_H11_S79	Spontaneous	W1	SHR	2018
2019_P14_C11_S159	Spontaneous	W1	SHR	2019
2019_P6_F1_S166	Spontaneous	W1	SHR	2019
1_G11_S115	Spontaneous	W1	VIO	2017
1_G3_S106	Spontaneous	W1	VIO	2017
2019_P16_A11_S49	Spontaneous	W3	CHR	2019
2019_P20_A1_S111	Spontaneous	W3	PNT	2019
2019_P15_C7_S151	Spontaneous	W3	CHR	2019
2019_P14_F7_S112	Spontaneous	W1	SHR	2019
2019_P25_C11_S133	Spontaneous	W3	PNT	2019
2019_P25_A2_S75	Spontaneous	W3	PNT	2019
2019_P15_A7_S46	Spontaneous	W3	CHR	2019
2019_P16_A8_S116	Spontaneous	W3	CHR	2019
2019_P25_B3_S76	Spontaneous	W3	PNT	2019
2019_P25_C3_S168	Spontaneous	W3	PNT	2019
2019_P6_A10_S48	Spontaneous	W1	SHR	2019
2019_P14_H10_S165	Spontaneous	W1	SHR	2019
2019_P6_B2_S21	Spontaneous	W1	SHR	2019
1_B5_S42	Spontaneous	W1	CAB	2017
1_C3_S53	Spontaneous	W1	SHR	2017
2019_P25_G9_S40	Spontaneous	W3	PNT	2019
2019_P15_H5_S139	Spontaneous	W3	CHR	2019
2019_P20_A5_S148	Spontaneous	W3	PNT	2019
2019_P16_A10_S121	Spontaneous	W3	CHR	2019
2019_P6_C4_S66	Spontaneous	W1	SHR	2019
2019_P15_E3_S83	Spontaneous	W3	CHR	2019
2019_P6_A4_S31	Spontaneous	W1	SHR	2019
2018_P31_A9_S64	Spontaneous	W1	GRN	2018
2018_P1_A9_S82	Spontaneous	W1	SHR	2018
2018_P5_A9_S120	Spontaneous	W1	GRN	2018
2018_P1_E8_S167	Spontaneous	W1	SHR	2018
2018_P1_A1_S99	Spontaneous	W1	SHR	2018
2018_P1_D4_S54	Spontaneous	W1	SHR	2018
1_A3_S56	Spontaneous	W1	SHR	2017
1_F5_S95	Spontaneous	W1	CAB	2017
1_A11_S13	Spontaneous	W1	SHR	2017
1_C2_S52	Spontaneous	W1	SHR	2017
1_H6_S123	Spontaneous	W1	SHR	2017
1_A1_S1	Spontaneous	W1	CAB	2017
1_H7_S124	Spontaneous	W1	VIO	2017
1_G10_S114	Spontaneous	W1	SHR	2017
1_A10_S2	Spontaneous	W1	SHR	2017
1_B6_S43	Spontaneous	W1	SHR	2017
1_C10_S61	Spontaneous	W1	SHR	2017
1_F6_S96	Spontaneous	W1	SHR	2017
1_D6_S70	Spontaneous	W1	SHR	2017
1_G2_S105	Spontaneous	W1	SHR	2017
1_G9_S113	Spontaneous	W1	CAB	2017
2018_P24_C9_S164	Spontaneous	W5	CHR	2018
2018_P48_H11_S132	Spontaneous	W3	PNT	2018
2018_P48_F6_S155	Spontaneous	W3	PNT	2018
2018_P28_E1_S80	Spontaneous	W5	CHR	2018
2018_P68_A11_S101	Spontaneous	W5	VIO	2018
I-4_S50	Spontaneous	W5	CHR	2016
2018_P73_H10_S69	Spontaneous	W4	CHR	2018
2018_P73_F5_S62	Spontaneous	W4	CHR	2018
2019_P15_D5_S157	Spontaneous	W3	CHR	2019
2019_P23_G9_S41	Spontaneous	W4	CHR	2019
2018_P73_C12_S136	Spontaneous	W4	CHR	2018
2018_P73_C8_S87	Spontaneous	W4	CHR	2018
1_D8_S72	Spontaneous	W2	SHR	2017
1_C4_S54	Spontaneous	W2	CHR	2017
1_A12_S24	Spontaneous	W2	CHR	2017
1_B8_S46	Spontaneous	W2	CHR	2017
1_D2_S65	Spontaneous	W4	CHR	2017
1_F9_S99	Spontaneous	W4	CHR	2017
1_F1_S91	Spontaneous	W4	CHR	2017
1_A5_S78	Spontaneous	W4	CHR	2017
1_B10_S48	Spontaneous	W4	CHR	2017
1_H1_S117	Spontaneous	W4	CHR	2017
1_H9_S126	Spontaneous	W4	CHR	2017
1_B2_S39	Spontaneous	W4	CHR	2017
1_G5_S108	Spontaneous	W4	CHR	2017
1_D9_S73	Spontaneous	W4	CHR	2017
1_E5_S82	Spontaneous	W4	CHR	2017
1_C6_S57	Spontaneous	W4	CHR	2017
1_B1_S35	Spontaneous	W4	CHR	2017
1_C5_S55	Spontaneous	W4	CHR	2017
1_D1_S64	Spontaneous	W4	CHR	2017
2018_P16_F5_S43	Spontaneous	W6	GRN	2018
2018_P70_C2_S86	Spontaneous	W6	GRN	2018
2018_P31_G7_S57	Spontaneous	W1	GRN	2018
1_A4_S67	Spontaneous	W1	VIO	2017
I-5_S51	Spontaneous	W5	CHR	2016
2_B1_S7	Spontaneous	W5	SHR	2017
1_B4_S41	Spontaneous	W5	CHR	2017
2019_P15_F7_S71	Spontaneous	W3	CHR	2019
2018_P44_H8_S98	Spontaneous	W6	GRN	2018
Y3-P2-G12_S9	Spontaneous	W5	CHR	2014
T2-P2-F01_S20	Spontaneous	W4	CHR	2014
T1-P2-E04_S58	Spontaneous	W4	CHR	2014
Y1-P2-H03_S14	Spontaneous	W5	CHR	2014
N-10_S77	Spontaneous	W5	CHR	2016
L-4_S68	Spontaneous	W5	CHR	2016
2018_P49_F7_S11	Spontaneous	W5	SHR	2018
2018_P55_H5_S89	Spontaneous	W5	CHR	2018
2018_P68_A8_S88	Spontaneous	W5	VIO	2018
2018_P68_G10_S25	Spontaneous	W5	VIO	2018
2018_P55_C5_S130	Spontaneous	W5	CHR	2018
2018_P55_G2_S27	Spontaneous	W5	CHR	2018
J-5_S56	Spontaneous	W5	CHR	2016
J-9_S58	Spontaneous	W5	CHR	2016
N-5_S75	Spontaneous	W5	CHR	2016
L-9_S71	Spontaneous	W5	CHR	2016
2_B4_S10	Spontaneous	W5	SHR	2017
2_C7_S21	Spontaneous	W5	SHR	2017
S-10_S107	Spontaneous	W4	CHR	2016
1_G4_S107	Spontaneous	W4	CHR	2017
U-8_S129	Spontaneous	W4	CHR	2016
U-9_S130	Spontaneous	W4	CHR	2016
R-7_S100	Spontaneous	W4	CHR	2016
V-10_S119	Spontaneous	W2	CHR	2016
2019_P23_D11_S150	Spontaneous	W4	CHR	2019
V-2_S132	Spontaneous	W2	CHR	2016
T-5_S111	Spontaneous	W4	CHR	2016
U-5_S128	Spontaneous	W4	CHR	2016
T1-P1-D08_S34	Spontaneous	W4	CHR	2014
T-1_S109	Spontaneous	W4	CHR	2016
1_H8_S125	Spontaneous	W4	CHR	2017
1_A6_S89	Spontaneous	W4	CHR	2017
2019_P23_C10_S169	Spontaneous	W4	CHR	2019
S-8_S106	Spontaneous	W4	CHR	2016
C-3_S15	Spontaneous	W5	SHR	2016
2_C6_S20	Spontaneous	W5	SHR	2017
E-2_S25	Spontaneous	W5	SHR	2016
2018_P32_C11_S72	Spontaneous	W1	SHR	2018
1_D7_S71	Spontaneous	W1	SHR	2017
2018_P31_D1_S137	Spontaneous	W1	GRN	2018
1_E11_S88	Spontaneous	W1	SHR	2017
1_B7_S44	Spontaneous	W1	SHR	2017
2018_P5_B2_S70	Spontaneous	W1	GRN	2018
2018_P70_G8_S119	Spontaneous	W6	GRN	2018
1_3F_S93	Spontaneous	W5	CHR	2017
2019_P6_C9_S4	Spontaneous	W1	SHR	2019
1_A9_S122	Spontaneous	W1	CAB	2017
1_G1_S104	Spontaneous	W1	CAB	2017
2018_P31_H2_S118	Spontaneous	W1	GRN	2018
2018_P31_F7_S37	Spontaneous	W1	GRN	2018
2018_P5_G7_S106	Spontaneous	W1	GRN	2018
1_H3_S119	Spontaneous	W5	CHR	2017
2_D5_S27	Spontaneous	W5	SHR	2017
2018_P5_B12_S128	Spontaneous	W1	GRN	2018
2018_P5_E4_S77	Spontaneous	W1	GRN	2018
2_C3_S17	Spontaneous	W5	SHR	2017
2018_P20_H5_S19	Spontaneous	W5	SHR	2018
Y2-P2-A10_S55	Spontaneous	W5	CHR	2014
2018_P20_F4_S124	Spontaneous	W5	SHR	2018
C-6_S16	Spontaneous	W5	SHR	2016
D-4_S20	Spontaneous	W5	SHR	2016
J-2_S55	Spontaneous	W5	CHR	2016
C-12_S18	Spontaneous	W5	SHR	2016
1_C9_S60	Spontaneous	W1	CAB	2017
2019_P14_D1_S109	Spontaneous	W1	SHR	2019
2018_P22_F9_S56	Spontaneous	W5	SHR	2018
2018_P44_E1_S122	Spontaneous	W6	GRN	2018
2018_P49_A3_S81	Spontaneous	W5	SHR	2018
2018_P32_E2_S94	Spontaneous	W1	SHR	2018
2019_P14_D7_S52	Spontaneous	W1	SHR	2019
B-7_S10	Spontaneous	W5	SHR	2016
2_D2_S23	Spontaneous	W5	SHR	2017
F-6_S33	Spontaneous	W5	SHR	2016
2018_P44_D12_S53	Spontaneous	W6	GRN	2018
2018_P48_C5_S162	Spontaneous	W3	PNT	2018
T2-P2-E01_S12	Spontaneous	W4	CHR	2014
Y3-P1-E09_S56	Spontaneous	W5	CHR	2014
2_E2_S31	Spontaneous	W5	SHR	2017
2018_P28_F9_S123	Spontaneous	W5	CHR	2018
O-3_S80	Spontaneous	W5	CHR	2016
J-11_S60	Spontaneous	W5	CHR	2016
Y2-P2-G07_S16	Spontaneous	W5	CHR	2014
P-8_S88	Spontaneous	W4	CHR	2016
1_E4_S81	Spontaneous	W4	CHR	2017
Q-12_S96	Spontaneous	W4	CHR	2016
2019_P23_F1_S45	Spontaneous	W4	CHR	2019
2019_P24_B6_S42	Spontaneous	W4	CHR	2019
P-12_S90	Spontaneous	W4	CHR	2016
T2-P2-G02_S36	Spontaneous	W4	CHR	2014
2019_P23_C5_S134	Spontaneous	W4	CHR	2019
R-5_S99	Spontaneous	W4	CHR	2016
1_E12_S90	Spontaneous	W4	CHR	2017
1_E9_S86	Spontaneous	W1	CAB	2017
P-2_S85	Spontaneous	W4	CHR	2016
2018_P34_H11_S61	Spontaneous	W6	SHR	2018
1_D5_S69	Spontaneous	W1	CAB	2017
B-8_S11	Spontaneous	W5	SHR	2016
S-2_S103	Spontaneous	W4	CHR	2016
D-x_S21	Spontaneous	W5	SHR	2016
G-3_S38	Spontaneous	W5	SHR	2016
G-10_S42	Spontaneous	W5	SHR	2016
G-5_S39	Spontaneous	W5	SHR	2016
H-12_S48	Spontaneous	W5	SHR	2016
H-7_S46	Spontaneous	W5	SHR	2016
H-9_S47	Spontaneous	W5	SHR	2016
N-3_S74	Spontaneous	W5	CHR	2016
U-10_S131	Spontaneous	W4	CHR	2016
P-x_S89	Spontaneous	W4	CHR	2016
2018_P28_C1_S114	Spontaneous	W5	CHR	2018
V-12_S120	Spontaneous	W2	CHR	2016
Q-3_S92	Spontaneous	W4	CHR	2016	AdEA2
T-4_S110	Spontaneous	W4	CHR	2016
U-2_S127	Spontaneous	W4	CHR	2016
V-3_S116	Spontaneous	W2	CHR	2016
V-5_S117	Spontaneous	W2	CHR	2016
T-9_S113	Spontaneous	W4	CHR	2016
P-7_S87	Spontaneous	W4	CHR	2016
Q-9_S95	Spontaneous	W4	CHR	2016
S-4_S104	Spontaneous	W4	CHR	2016
S-5_S105	Spontaneous	W4	CHR	2016
2018_P68_D8_S113	Spontaneous	W5	VIO	2018	AdB1
2018_P68_H1_S161	Spontaneous	W5	VIO	2018	AdB1
2_D3_S25	Spontaneous	W5	SHR	2017
Y3-P1-C04_S40	Spontaneous	W5	CHR	2014	AdB1
T-10_S114	Spontaneous	W4	CHR	2016
R-9_S101	Spontaneous	W4	CHR	2016	AdB1
U-1_S115	Spontaneous	W4	CHR	2016	AdB1
W-2_S122	Spontaneous	W2	CHR	2016	AdB1
T-8_S112	Spontaneous	W4	CHR	2016	AdB1
P-4_S86	Spontaneous	W4	CHR	2016	AdB1
R-11_S102	Spontaneous	W4	CHR	2016	AdB1
SRR10047198	Beer2
SRR10047265	Beer1_Bread
SRR10047268	Beer1_Bread
SRR10047271	Beer1_Bread
SRR10047275	Beer1_Bread
SRR10047278	Beer1_Bread
SRR10047281	Beer2
SRR12086793	Beer1_Bread
SRR13883847	Beer2
SRR2968040	Beer1_Bread
SRR5678545	Sake
SRR5678546	Sake
SRR5678547	Sake
SRR5678551	Sake
SRR5678552	Beer1_Bread
SRR5678574	Beer1_Bread
SRR5678575	Beer1_Bread
SRR5678580	Beer1_Bread
SRR5688233	Beer1_Bread
SRR7851676	China1
SRR7851756	China1
SRR7851809	China1
ERR915336	MO
ERR747911	MO
ERR754601	MO
ERR747912	MO
ERR747913	MO
ERR915358	MO
ERR747914	MO
ERR747915	MO
ERR752934	MO
ERR747916	MO
ERR752935	MO
ERR752936	MO
ERR752937	MO
ERR752938	MO
ERR752939	MO
ERR747917	MO
ERR752940	MO
ERR747918	MO
ERR747919	MO
ERR747920	MO
ERR747921	MO
SRR7851677	Milk
SRR7851679	Milk
SRR7851680	Milk
SRR7851681	Milk
SRR7851682	Milk
SRR7851683	Milk
SRR7851854	China8
SRR7851855	China8
SRR7851936	China8
ERR1352846	Beer1_Bread
ERR1352850	Beer1_Bread
ERR1352851	Beer1_Bread
ERR1352853	Beer1_Bread
ERR1352847	Beer1_Bread
SRR7851906	Huang_Bai
SRR7851772	Huang_Bai
SRR7851773	Huang_Bai
SRR7851841	Huang_Bai
SRR7851810	Huang_Bai
SRR7851825	Huang_Bai
SRR800846	Philippines
ERR1308753	Philippines
ERR1308924	Philippines
ERR747923	NA_Jap
ERR754611	NA_Jap
ERR747924	NA_Jap
ERR1309406	Beer2
ERR1309364	Beer2
SRR5678684	Beer2
SRR5678680	Beer2
SRR5688236	Beer2
ERR1309363	Philippines
ERR1309382	Philippines
ERR1308649	Indonesia
ERR754602	NA_Jap
SRR3481420	NA_Jap
ERR1308871	WestAfrica
SRR800837	WestAfrica
SRR800766	WestAfrica
ERR1309484	WestAfrica
SRR7851874	China5
SRR7851871	China5
SRR7851769	China10
SRR7851766	China10
SRR7851765	China10
SRR800840	Malaysia
SRR7851744	China4
SRR7851731	China4
SRR15616272	TW1
SRR15616235	TW1
SRR15616306	TW1
SRR15616316	TW2
SRR15616283	TW2
SRR15616243	TW3
SRR15616244	TW3
SRR15616233	TW4
SRR15616232	TW4
SRR15616344	TW5
SRR15616338	TW5
SRR7851722	China2
SRR7851724	China2
SRR7851791	China3
SRR7851802	China3
