# Supplementary material for: Recombination, admixture and genome instability shape the genomic landscape of Saccharomyces cerevisiae derived from spontaneous grape ferments
Source: PLoS Genet. 2024 Mar 22;20(3):e1011223. doi: 10.1371/journal.pgen.1011223 (PMC10990190; doi:10.1371/journal.pgen.1011223)
Supplement: S2 Table — (XLSX) [file pgen.1011223.s026.xlsx]

## Sheet: S2 Table
S2 Table: Windows (S288C genome) with positive evidence for admixture with the observed allele frequency (AF) and fd.
Window	Admixture topology	Admixture AF	fd
NC_001133.9:130001-140000	AdEA1	1	0.163341
NC_001133.9:140001-150000	AdEA1	0.576923	0.116088
NC_001133.9:150001-160000	AdEA1	0.557692	0.149455
NC_001133.9:170001-180000	AdEA1	1	0.00339341
NC_001134.8:260001-270000	AdEA1	1	NA
NC_001134.8:270001-280000	AdEA1	0.480769	0.0922002
NC_001134.8:290001-300000	AdEA1	0.461538	NA
NC_001134.8:300001-310000	AdEA1	0.596154	0.141723
NC_001134.8:310001-320000	AdEA1	0.596154	0.0392506
NC_001134.8:320001-330000	AdEA1	0.557692	0.136068
NC_001134.8:330001-340000	AdEA1	0.634615	0.094781
NC_001134.8:380001-390000	AdEA1	0.307692	0.0423168
NC_001134.8:400001-410000	AdEA1	0.307692	0.0588099
NC_001134.8:70001-80000	AdEA1	0.134615	0.0418229
NC_001134.8:710001-720000	AdEA1	0.769231	0.108034
NC_001134.8:80001-90000	AdEA1	0.480769	0.0590287
NC_001135.5:100001-110000	AdEA1	0.673077	0.164411
NC_001135.5:110001-120000	AdEA1	0.673077	0.140358
NC_001135.5:120001-130000	AdEA1	0.673077	0.100267
NC_001135.5:130001-140000	AdEA1	0.673077	0.0554067
NC_001135.5:70001-80000	AdEA1	0.538462	0.0360633
NC_001136.10:1450001-1460000	AdEA1	1	0.217715
NC_001136.10:1460001-1470000	AdEA1	1	0.288391
NC_001136.10:1470001-1480000	AdEA1	1	0.17987
NC_001136.10:280001-290000	AdEA1	0.5	0.0076175
NC_001136.10:440001-450000	AdEA1	0.5	0.0507417
NC_001136.10:450001-460000	AdEA1	0.557692	0.0943563
NC_001136.10:470001-480000	AdEA1	1	0.0303877
NC_001136.10:480001-490000	AdEA1	0.557692	0.0393066
NC_001136.10:490001-500000	AdEA1	0.576923	NA
NC_001136.10:500001-510000	AdEA1	0.596154	0.175186
NC_001136.10:510001-520000	AdEA1	0.576923	0.236201
NC_001136.10:520001-530000	AdEA1	0.576923	0.116204
NC_001136.10:540001-550000	AdEA1	0.538462	0.094525
NC_001136.10:550001-560000	AdEA1	0.5	0.084949
NC_001136.10:580001-590000	AdEA1	0.653846	0.164536
NC_001136.10:590001-600000	AdEA1	1	NA
NC_001136.10:600001-610000	AdEA1	0.384615	0.0933555
NC_001136.10:650001-660000	AdEA1	1	0.0774785
NC_001136.10:660001-670000	AdEA1	1	0.427045
NC_001137.3:320001-330000	AdEA1	0.961538	0.030495
NC_001137.3:330001-340000	AdEA1	0.480769	0.0116638
NC_001137.3:340001-350000	AdEA1	0.442308	0.0117681
NC_001137.3:350001-360000	AdEA1	0.442308	0.0229401
NC_001137.3:370001-380000	AdEA1	0.326923	0.018311
NC_001137.3:380001-390000	AdEA1	0.615385	0.0417278
NC_001137.3:390001-400000	AdEA1	0.480769	NA
NC_001137.3:410001-420000	AdEA1	1	0.0645816
NC_001137.3:420001-430000	AdEA1	1	0.171631
NC_001137.3:430001-440000	AdEA1	0.519231	0.0492585
NC_001137.3:440001-450000	AdEA1	0.480769	0.00455334
NC_001137.3:450001-460000	AdEA1	0.480769	0.0179493
NC_001137.3:460001-470000	AdEA1	0.442308	0.0363722
NC_001137.3:470001-480000	AdEA1	0.461538	0.0911011
NC_001137.3:480001-490000	AdEA1	0.5	0.036158
NC_001137.3:490001-500000	AdEA1	0.5	NA
NC_001137.3:500001-510000	AdEA1	0.5	0.113625
NC_001137.3:510001-520000	AdEA1	0.5	0.0411783
NC_001137.3:530001-540000	AdEA1	0.461538	0.0269808
NC_001137.3:540001-550000	AdEA1	0.442308	0.0798629
NC_001137.3:550001-560000	AdEA1	0.442308	0.0387524
NC_001137.3:560001-570000	AdEA1	0.442308	NA
NC_001138.5:100001-110000	AdEA1	0.519231	0.126488
NC_001138.5:110001-120000	AdEA1	0.442308	0.0631245
NC_001138.5:130001-140000	AdEA1	0.5	0.043164
NC_001138.5:140001-150000	AdEA1	0.5	NA
NC_001138.5:150001-160000	AdEA1	0.480769	0.0509015
NC_001138.5:160001-170000	AdEA1	0.557692	0.0981838
NC_001138.5:170001-180000	AdEA1	0.5	0.0520054
NC_001138.5:180001-190000	AdEA1	0.480769	0.00566238
NC_001138.5:230001-240000	AdEA1	0.692308	0.0909056
NC_001138.5:40001-50000	AdEA1	0.519231	0.055898
NC_001138.5:50001-60000	AdEA1	0.557692	0.140977
NC_001138.5:60001-70000	AdEA1	0.538462	0.0776397
NC_001138.5:70001-80000	AdEA1	0.538462	0.0107422
NC_001138.5:80001-90000	AdEA1	0.596154	0.195715
NC_001138.5:90001-100000	AdEA1	0.5	NA
NC_001139.9:1-10000	AdEA1	1	NA
NC_001139.9:100001-110000	AdEA1	0.442308	0.179418
NC_001139.9:110001-120000	AdEA1	0.5	0.115013
NC_001139.9:120001-130000	AdEA1	0.480769	0.00577337
NC_001139.9:20001-30000	AdEA1	0.461538	0.162268
NC_001139.9:320001-330000	AdEA1	0.461538	0.0913021
NC_001139.9:40001-50000	AdEA1	0.461538	0.0341921
NC_001139.9:440001-450000	AdEA1	1	0.118252
NC_001139.9:450001-460000	AdEA1	0.538462	0.072877
NC_001139.9:460001-470000	AdEA1	0.519231	0.159249
NC_001139.9:490001-500000	AdEA1	0.557692	NA
NC_001139.9:500001-510000	AdEA1	0.5	0.156901
NC_001139.9:50001-60000	AdEA1	0.557692	0.0482501
NC_001139.9:510001-520000	AdEA1	0.519231	0.039396
NC_001139.9:60001-70000	AdEA1	0.480769	0.0658651
NC_001139.9:70001-80000	AdEA1	0.480769	0.145162
NC_001139.9:80001-90000	AdEA1	0.480769	0.0357861
NC_001140.6:160001-170000	AdEA1	0.557692	0.151519
NC_001140.6:170001-180000	AdEA1	0.538462	0.0532196
NC_001140.6:180001-190000	AdEA1	0.557692	0.0668955
NC_001140.6:250001-260000	AdEA1	0.576923	0.143221
NC_001140.6:280001-290000	AdEA1	0.596154	0.0665247
NC_001140.6:290001-300000	AdEA1	0.596154	NA
NC_001140.6:370001-380000	AdEA1	0.384615	0.0160709
NC_001140.6:380001-390000	AdEA1	0.384615	0.0833303
NC_001140.6:490001-500000	AdEA1	0.557692	NA
NC_001140.6:500001-510000	AdEA1	0.5	0.000468
NC_001140.6:50001-60000	AdEA1	0.423077	0.0433466
NC_001140.6:510001-520000	AdEA1	0.615385	0.0803787
NC_001140.6:60001-70000	AdEA1	0.423077	0.0368031
NC_001140.6:70001-80000	AdEA1	1	0.109708
NC_001140.6:80001-90000	AdEA1	0.519231	NA
NC_001140.6:90001-100000	AdEA1	0.5	NA
NC_001141.2:20001-30000	AdEA1	1	NA
NC_001141.2:230001-240000	AdEA1	0.538462	0.0246018
NC_001141.2:270001-280000	AdEA1	0.442308	0.0154376
NC_001141.2:280001-290000	AdEA1	0.461538	0.0644193
NC_001141.2:310001-320000	AdEA1	0.576923	0.0285401
NC_001141.2:340001-350000	AdEA1	0.461538	0.0452387
NC_001141.2:350001-360000	AdEA1	0.442308	0.0280289
NC_001141.2:360001-370000	AdEA1	0.461538	0.0428405
NC_001141.2:370001-380000	AdEA1	0.480769	0.00381012
NC_001141.2:380001-390000	AdEA1	0.442308	0.087623
NC_001141.2:390001-400000	AdEA1	0.442308	NA
NC_001141.2:400001-410000	AdEA1	0.5	0.0566868
NC_001141.2:40001-50000	AdEA1	0.442308	0.146273
NC_001141.2:410001-420000	AdEA1	0.5	0.0139656
NC_001141.2:50001-60000	AdEA1	0.538462	0.103209
NC_001141.2:90001-100000	AdEA1	0.673077	NA
NC_001142.9:150001-160000	AdEA1	1	0.000612
NC_001142.9:460001-470000	AdEA1	1	0.17186
NC_001142.9:490001-500000	AdEA1	1	NA
NC_001142.9:500001-510000	AdEA1	1	0.153229
NC_001142.9:510001-520000	AdEA1	1	0.132368
NC_001142.9:520001-530000	AdEA1	1	0.140965
NC_001142.9:530001-540000	AdEA1	0.576923	0.171205
NC_001142.9:540001-550000	AdEA1	0.519231	0.164986
NC_001142.9:560001-570000	AdEA1	0.538462	0.0384962
NC_001142.9:650001-660000	AdEA1	0.596154	0.0680771
NC_001142.9:660001-670000	AdEA1	0.615385	0.0644394
NC_001143.9:170001-180000	AdEA1	0.557692	0.176142
NC_001143.9:190001-200000	AdEA1	0.557692	NA
NC_001143.9:210001-220000	AdEA1	0.403846	0.0219098
NC_001143.9:220001-230000	AdEA1	0.442308	0.0290379
NC_001143.9:230001-240000	AdEA1	0.442308	0.0491299
NC_001143.9:240001-250000	AdEA1	0.442308	0.0759681
NC_001143.9:260001-270000	AdEA1	0.442308	0.144616
NC_001143.9:270001-280000	AdEA1	0.461538	0.137515
NC_001143.9:280001-290000	AdEA1	0.461538	0.108543
NC_001143.9:290001-300000	AdEA1	0.461538	NA
NC_001144.5:120001-130000	AdEA1	0.5	0.00331308
NC_001144.5:130001-140000	AdEA1	0.5	0.0434519
NC_001144.5:140001-150000	AdEA1	0.5	0.0662116
NC_001144.5:150001-160000	AdEA1	0.5	0.0112014
NC_001144.5:160001-170000	AdEA1	0.519231	0.0220222
NC_001144.5:170001-180000	AdEA1	0.519231	0.0764341
NC_001144.5:180001-190000	AdEA1	0.519231	0.032097
NC_001144.5:190001-200000	AdEA1	0.519231	NA
NC_001144.5:200001-210000	AdEA1	0.538462	0.0569063
NC_001144.5:220001-230000	AdEA1	0.519231	0.0477247
NC_001144.5:340001-350000	AdEA1	0.480769	0.00534659
NC_001144.5:730001-740000	AdEA1	0.423077	0.00315529
NC_001144.5:750001-760000	AdEA1	0.384615	0.101
NC_001144.5:760001-770000	AdEA1	0.423077	0.106551
NC_001144.5:860001-870000	AdEA1	0.346154	0.0039352
NC_001144.5:870001-880000	AdEA1	0.5	0.0457061
NC_001144.5:90001-100000	AdEA1	0.519231	NA
NC_001145.3:10001-20000	AdEA1	0.0192308	0.000752
NC_001145.3:120001-130000	AdEA1	0.538462	0.0278715
NC_001145.3:140001-150000	AdEA1	0.557692	0.0108689
NC_001145.3:220001-230000	AdEA1	0.442308	0.0386355
NC_001145.3:230001-240000	AdEA1	0.403846	0.0501743
NC_001145.3:240001-250000	AdEA1	0.442308	0.0588937
NC_001145.3:260001-270000	AdEA1	0.442308	0.0201527
NC_001145.3:270001-280000	AdEA1	0.442308	0.0819187
NC_001145.3:280001-290000	AdEA1	0.557692	0.0594785
NC_001145.3:360001-370000	AdEA1	0.519231	0.0461065
NC_001145.3:370001-380000	AdEA1	0.519231	0.239326
NC_001145.3:380001-390000	AdEA1	0.519231	0.0245941
NC_001145.3:480001-490000	AdEA1	0.538462	0.00256894
NC_001145.3:50001-60000	AdEA1	0.442308	0.00578627
NC_001145.3:520001-530000	AdEA1	0.519231	0.0952702
NC_001145.3:530001-540000	AdEA1	0.615385	0.0851713
NC_001145.3:540001-550000	AdEA1	0.615385	0.100827
NC_001145.3:550001-560000	AdEA1	1	0.0690992
NC_001145.3:560001-570000	AdEA1	0.480769	0.0268304
NC_001145.3:570001-580000	AdEA1	0.480769	0.0222199
NC_001145.3:580001-590000	AdEA1	0.519231	0.0407917
NC_001145.3:590001-600000	AdEA1	0.538462	NA
NC_001145.3:600001-610000	AdEA1	0.615385	0.0810308
NC_001145.3:610001-620000	AdEA1	0.596154	0.0148127
NC_001145.3:620001-630000	AdEA1	0.596154	0.037477
NC_001145.3:630001-640000	AdEA1	0.596154	0.00138836
NC_001145.3:640001-650000	AdEA1	0.634615	0.0533059
NC_001145.3:650001-660000	AdEA1	1	0.00596671
NC_001145.3:700001-710000	AdEA1	1	0.347368
NC_001145.3:70001-80000	AdEA1	0.538462	0.026552
NC_001145.3:80001-90000	AdEA1	0.538462	0.19353
NC_001145.3:90001-100000	AdEA1	0.596154	NA
NC_001146.8:110001-120000	AdEA1	1	0.325159
NC_001146.8:120001-130000	AdEA1	1	0.358363
NC_001146.8:130001-140000	AdEA1	1	0.247866
NC_001146.8:140001-150000	AdEA1	1	0.568164
NC_001146.8:150001-160000	AdEA1	1	0.0679028
NC_001146.8:170001-180000	AdEA1	1	0.185692
NC_001146.8:180001-190000	AdEA1	1	0.207364
NC_001146.8:190001-200000	AdEA1	1	NA
NC_001146.8:200001-210000	AdEA1	1	0.343134
NC_001146.8:20001-30000	AdEA1	1	0.331398
NC_001146.8:210001-220000	AdEA1	1	0.328459
NC_001146.8:230001-240000	AdEA1	1	0.0691742
NC_001146.8:240001-250000	AdEA1	1	0.153818
NC_001146.8:250001-260000	AdEA1	1	0.0196982
NC_001146.8:260001-270000	AdEA1	1	0.0846753
NC_001146.8:270001-280000	AdEA1	0.576923	0.147061
NC_001146.8:280001-290000	AdEA1	0.596154	0.00740871
NC_001146.8:300001-310000	AdEA1	0.423077	0.0485697
NC_001146.8:30001-40000	AdEA1	1	0.428315
NC_001146.8:320001-330000	AdEA1	1	0.254351
NC_001146.8:330001-340000	AdEA1	0.519231	0.24057
NC_001146.8:340001-350000	AdEA1	0.653846	0.0569152
NC_001146.8:350001-360000	AdEA1	0.538462	0.0508555
NC_001146.8:360001-370000	AdEA1	0.961538	0.0154881
NC_001146.8:400001-410000	AdEA1	0.5	0.0597833
NC_001146.8:40001-50000	AdEA1	1	0.187137
NC_001146.8:410001-420000	AdEA1	0.461538	0.0408411
NC_001146.8:50001-60000	AdEA1	1	0.129335
NC_001146.8:60001-70000	AdEA1	1	0.0244813
NC_001146.8:640001-650000	AdEA1	1	0.00456018
NC_001146.8:650001-660000	AdEA1	0.596154	0.00591853
NC_001146.8:70001-80000	AdEA1	1	0.477154
NC_001146.8:80001-90000	AdEA1	1	0.182351
NC_001146.8:90001-100000	AdEA1	1	NA
NC_001147.6:30001-40000	AdEA1	0.442308	0.117512
NC_001147.6:40001-50000	AdEA1	0.673077	0.0122949
NC_001147.6:410001-420000	AdEA1	0.480769	0.022654
NC_001147.6:420001-430000	AdEA1	0.480769	0.0398566
NC_001147.6:50001-60000	AdEA1	0.480769	0.128156
NC_001147.6:510001-520000	AdEA1	0.557692	0.11208
NC_001147.6:520001-530000	AdEA1	0.557692	0.076843
NC_001147.6:530001-540000	AdEA1	0.557692	0.117581
NC_001147.6:540001-550000	AdEA1	0.480769	0.0650246
NC_001147.6:70001-80000	AdEA1	0.519231	0.0158944
NC_001147.6:720001-730000	AdEA1	0.519231	0.133517
NC_001147.6:730001-740000	AdEA1	0.634615	0.0413152
NC_001147.6:740001-750000	AdEA1	0.538462	0.0976753
NC_001147.6:760001-770000	AdEA1	1	0.0829485
NC_001147.6:830001-840000	AdEA1	0.153846	0.0139162
NC_001147.6:840001-850000	AdEA1	0.288462	0.0183939
NC_001147.6:850001-860000	AdEA1	0.288462	0.00241688
NC_001147.6:860001-870000	AdEA1	1	0.190798
NC_001147.6:880001-890000	AdEA1	1	0.311111
NC_001147.6:890001-900000	AdEA1	1	NA
NC_001147.6:900001-910000	AdEA1	1	0.416806
NC_001147.6:910001-920000	AdEA1	1	3.93e-05
NC_001147.6:920001-930000	AdEA1	1	0.026018
NC_001148.4:160001-170000	AdEA1	0.5	0.0844141
NC_001148.4:170001-180000	AdEA1	0.461538	0.0912945
NC_001148.4:180001-190000	AdEA1	0.5	0.0511752
NC_001148.4:190001-200000	AdEA1	0.384615	NA
NC_001148.4:200001-210000	AdEA1	0.403846	0.0870242
NC_001148.4:210001-220000	AdEA1	0.461538	0.0062639
NC_001148.4:220001-230000	AdEA1	0.346154	0.00415291
NC_001148.4:230001-240000	AdEA1	0.365385	0.0801608
NC_001148.4:390001-400000	AdEA1	0.384615	NA
NC_001148.4:420001-430000	AdEA1	0.442308	0.00162008
NC_001148.4:430001-440000	AdEA1	0.442308	NA
NC_001148.4:440001-450000	AdEA1	0.461538	NA
NC_001148.4:550001-560000	AdEA1	0.519231	0.0301765
NC_001148.4:560001-570000	AdEA1	0.519231	0.056704
NC_001148.4:570001-580000	AdEA1	0.538462	0.0824659
NC_001133.9:110001-120000	AdEA2	0.125	0.0252223
NC_001133.9:130001-140000	AdEA2	0.25	0.00844145
NC_001133.9:140001-150000	AdEA2	0.125	0.00470701
NC_001133.9:150001-160000	AdEA2	0.125	0.0105626
NC_001133.9:170001-180000	AdEA2	0.5	0.00324112
NC_001133.9:30001-40000	AdEA2	0.75	0.192801
NC_001133.9:40001-50000	AdEA2	0.875	0.0115115
NC_001133.9:50001-60000	AdEA2	0.75	0.0750046
NC_001133.9:60001-70000	AdEA2	0.625	0.0190535
NC_001133.9:80001-90000	AdEA2	0.25	0.0126182
NC_001133.9:90001-100000	AdEA2	0.125	NA
NC_001134.8:130001-140000	AdEA2	0.125	0.00465327
NC_001134.8:160001-170000	AdEA2	0.125	0.000776
NC_001134.8:170001-180000	AdEA2	0.25	0.0266601
NC_001134.8:180001-190000	AdEA2	0.25	0.0205148
NC_001134.8:190001-200000	AdEA2	0.25	NA
NC_001134.8:200001-210000	AdEA2	0.25	0.0271334
NC_001134.8:210001-220000	AdEA2	0.25	0.0106206
NC_001134.8:220001-230000	AdEA2	0.25	0.0211056
NC_001134.8:230001-240000	AdEA2	0.25	0.0146078
NC_001134.8:240001-250000	AdEA2	0.125	0.000939
NC_001134.8:250001-260000	AdEA2	0.125	0.00340761
NC_001134.8:260001-270000	AdEA2	0.25	NA
NC_001134.8:270001-280000	AdEA2	0.25	0.0214131
NC_001134.8:290001-300000	AdEA2	0.375	NA
NC_001134.8:300001-310000	AdEA2	0.125	0.0074798
NC_001134.8:310001-320000	AdEA2	0.25	0.026833
NC_001134.8:320001-330000	AdEA2	0.25	0.0136358
NC_001134.8:330001-340000	AdEA2	0.25	0.00170758
NC_001134.8:350001-360000	AdEA2	0.125	0.0143944
NC_001134.8:400001-410000	AdEA2	0.375	0.0206905
NC_001134.8:410001-420000	AdEA2	0.125	0.00582527
NC_001134.8:420001-430000	AdEA2	0.625	0.0654662
NC_001134.8:450001-460000	AdEA2	0.375	0.0387396
NC_001134.8:460001-470000	AdEA2	0.375	0.0327831
NC_001134.8:470001-480000	AdEA2	0.125	0.00269426
NC_001134.8:520001-530000	AdEA2	0.125	0.0175745
NC_001134.8:560001-570000	AdEA2	0.125	0.017916
NC_001134.8:640001-650000	AdEA2	0.125	0.0185585
NC_001134.8:690001-700000	AdEA2	0.25	NA
NC_001134.8:770001-780000	AdEA2	0.125	0.00195702
NC_001134.8:780001-790000	AdEA2	0.125	0.015899
NC_001135.5:1-10000	AdEA2	0.25	NA
NC_001135.5:100001-110000	AdEA2	0.125	0.0338655
NC_001135.5:110001-120000	AdEA2	0.375	0.00258897
NC_001135.5:120001-130000	AdEA2	0.625	0.0026005
NC_001135.5:130001-140000	AdEA2	0.25	0.000374
NC_001135.5:140001-150000	AdEA2	0.125	0.00732755
NC_001135.5:150001-160000	AdEA2	0.125	0.0131008
NC_001135.5:160001-170000	AdEA2	0.25	0.0200118
NC_001135.5:170001-180000	AdEA2	0.125	0.0230372
NC_001135.5:190001-200000	AdEA2	0.125	NA
NC_001135.5:200001-210000	AdEA2	0.125	0.00773415
NC_001135.5:210001-220000	AdEA2	0.25	0.0114853
NC_001135.5:220001-230000	AdEA2	0.125	0.0215818
NC_001135.5:230001-240000	AdEA2	0.125	0.00704417
NC_001135.5:250001-260000	AdEA2	0.125	0.00191033
NC_001135.5:260001-270000	AdEA2	0.125	0.0118953
NC_001135.5:270001-280000	AdEA2	0.125	0.00174831
NC_001135.5:290001-300000	AdEA2	0.125	NA
NC_001135.5:300001-310000	AdEA2	0.125	0.00364718
NC_001135.5:50001-60000	AdEA2	0.125	0.00796977
NC_001135.5:60001-70000	AdEA2	0.375	0.0200764
NC_001135.5:70001-80000	AdEA2	0.625	0.00764194
NC_001135.5:80001-90000	AdEA2	0.625	NA
NC_001136.10:100001-110000	AdEA2	0.25	0.0108123
NC_001136.10:1030001-1040000	AdEA2	0.25	0.0356048
NC_001136.10:1050001-1060000	AdEA2	0.125	0.0230885
NC_001136.10:1080001-1090000	AdEA2	0.25	0.00873602
NC_001136.10:110001-120000	AdEA2	0.25	0.0210325
NC_001136.10:1170001-1180000	AdEA2	0.125	0.0084935
NC_001136.10:1180001-1190000	AdEA2	0.125	0.0208557
NC_001136.10:1190001-1200000	AdEA2	0.125	0.0228427
NC_001136.10:1200001-1210000	AdEA2	0.125	NA
NC_001136.10:1210001-1220000	AdEA2	0.125	0.00674122
NC_001136.10:1220001-1230000	AdEA2	0.25	0.0129518
NC_001136.10:1260001-1270000	AdEA2	0.375	0.0168704
NC_001136.10:1280001-1290000	AdEA2	0.5	0.00304743
NC_001136.10:1290001-1300000	AdEA2	0.625	0.0779496
NC_001136.10:1300001-1310000	AdEA2	0.75	0.0763723
NC_001136.10:130001-140000	AdEA2	0.125	0.0120918
NC_001136.10:1310001-1320000	AdEA2	0.75	0.0839597
NC_001136.10:1320001-1330000	AdEA2	0.75	0.0357564
NC_001136.10:1330001-1340000	AdEA2	0.75	0.0696994
NC_001136.10:1340001-1350000	AdEA2	0.625	0.0838857
NC_001136.10:1350001-1360000	AdEA2	0.625	0.0816833
NC_001136.10:1360001-1370000	AdEA2	0.25	0.0028025
NC_001136.10:1370001-1380000	AdEA2	0.25	0.0802256
NC_001136.10:1380001-1390000	AdEA2	0.25	0.00395313
NC_001136.10:1390001-1400000	AdEA2	0.125	0.0251002
NC_001136.10:140001-150000	AdEA2	0.25	0.0168932
NC_001136.10:1440001-1450000	AdEA2	0.125	0.0120402
NC_001136.10:1450001-1460000	AdEA2	0.125	0.0255608
NC_001136.10:1460001-1470000	AdEA2	0.125	0.0181604
NC_001136.10:1470001-1480000	AdEA2	0.25	0.0172633
NC_001136.10:1480001-1490000	AdEA2	0.25	0.00234281
NC_001136.10:150001-160000	AdEA2	0.25	0.000599
NC_001136.10:1510001-1520000	AdEA2	0.125	NA
NC_001136.10:160001-170000	AdEA2	0.375	0.0026004
NC_001136.10:170001-180000	AdEA2	0.25	0.0073418
NC_001136.10:180001-190000	AdEA2	0.125	0.00543861
NC_001136.10:200001-210000	AdEA2	0.125	0.00115764
NC_001136.10:20001-30000	AdEA2	0.125	0.00203338
NC_001136.10:210001-220000	AdEA2	0.125	0.0186859
NC_001136.10:240001-250000	AdEA2	0.125	0.00983316
NC_001136.10:270001-280000	AdEA2	0.125	0.00700372
NC_001136.10:280001-290000	AdEA2	0.25	0.0134798
NC_001136.10:290001-300000	AdEA2	0.125	NA
NC_001136.10:30001-40000	AdEA2	0.125	0.0111661
NC_001136.10:310001-320000	AdEA2	0.25	0.0147589
NC_001136.10:320001-330000	AdEA2	0.125	0.00419448
NC_001136.10:330001-340000	AdEA2	0.125	0.0181002
NC_001136.10:340001-350000	AdEA2	0.125	0.00207433
NC_001136.10:350001-360000	AdEA2	0.25	0.0155392
NC_001136.10:360001-370000	AdEA2	0.25	0.00687097
NC_001136.10:380001-390000	AdEA2	0.125	0.00350595
NC_001136.10:390001-400000	AdEA2	0.375	NA
NC_001136.10:400001-410000	AdEA2	0.5	0.0398076
NC_001136.10:410001-420000	AdEA2	0.125	0.0522098
NC_001136.10:420001-430000	AdEA2	0.5	0.0437238
NC_001136.10:430001-440000	AdEA2	0.375	0.0138663
NC_001136.10:440001-450000	AdEA2	0.125	0.0017522
NC_001136.10:450001-460000	AdEA2	0.25	0.0549109
NC_001136.10:470001-480000	AdEA2	0.375	0.021321
NC_001136.10:480001-490000	AdEA2	0.625	0.0452206
NC_001136.10:490001-500000	AdEA2	0.25	NA
NC_001136.10:500001-510000	AdEA2	0.375	0.0668652
NC_001136.10:510001-520000	AdEA2	0.375	0.199583
NC_001136.10:520001-530000	AdEA2	0.25	0.0473359
NC_001136.10:540001-550000	AdEA2	0.25	0.0099306
NC_001136.10:550001-560000	AdEA2	0.125	0.00811732
NC_001136.10:560001-570000	AdEA2	0.375	0.0492016
NC_001136.10:580001-590000	AdEA2	0.25	0.0606712
NC_001136.10:590001-600000	AdEA2	0.375	NA
NC_001136.10:600001-610000	AdEA2	0.375	0.0973991
NC_001136.10:610001-620000	AdEA2	0.375	0.042565
NC_001136.10:620001-630000	AdEA2	0.375	0.0418685
NC_001136.10:630001-640000	AdEA2	0.25	0.0328695
NC_001136.10:650001-660000	AdEA2	0.125	0.0120087
NC_001136.10:680001-690000	AdEA2	0.125	0.0102618
NC_001136.10:710001-720000	AdEA2	0.25	0.0358569
NC_001136.10:720001-730000	AdEA2	0.25	0.036669
NC_001136.10:730001-740000	AdEA2	0.25	0.0278327
NC_001136.10:740001-750000	AdEA2	0.25	0.0219289
NC_001136.10:760001-770000	AdEA2	0.125	0.00652328
NC_001136.10:790001-800000	AdEA2	0.25	NA
NC_001136.10:800001-810000	AdEA2	0.25	0.0107438
NC_001136.10:830001-840000	AdEA2	0.125	0.000864
NC_001136.10:840001-850000	AdEA2	0.375	0.0116508
NC_001136.10:850001-860000	AdEA2	0.5	0.00393834
NC_001136.10:860001-870000	AdEA2	0.5	0.0234761
NC_001136.10:870001-880000	AdEA2	0.375	NA
NC_001136.10:880001-890000	AdEA2	0.375	NA
NC_001136.10:890001-900000	AdEA2	0.375	NA
NC_001136.10:900001-910000	AdEA2	0.375	0.0259984
NC_001136.10:90001-100000	AdEA2	0.25	NA
NC_001136.10:920001-930000	AdEA2	0.5	0.0361017
NC_001136.10:930001-940000	AdEA2	0.25	0.00761798
NC_001136.10:940001-950000	AdEA2	0.125	0.00428359
NC_001136.10:950001-960000	AdEA2	0.125	0.00123578
NC_001136.10:960001-970000	AdEA2	0.25	0.0201247
NC_001136.10:990001-1000000	AdEA2	0.375	NA
NC_001137.3:10001-20000	AdEA2	0.125	NA
NC_001137.3:120001-130000	AdEA2	0.375	0.0352685
NC_001137.3:180001-190000	AdEA2	0.375	0.0121584
NC_001137.3:190001-200000	AdEA2	0.375	NA
NC_001137.3:200001-210000	AdEA2	0.25	0.00712412
NC_001137.3:20001-30000	AdEA2	0.125	NA
NC_001137.3:210001-220000	AdEA2	0.75	0.0181543
NC_001137.3:220001-230000	AdEA2	0.25	0.0166569
NC_001137.3:230001-240000	AdEA2	0.375	0.0244509
NC_001137.3:320001-330000	AdEA2	0.25	0.0132596
NC_001137.3:340001-350000	AdEA2	0.125	0.00168176
NC_001137.3:350001-360000	AdEA2	0.125	0.0017125
NC_001137.3:40001-50000	AdEA2	0.25	0.00768803
NC_001137.3:420001-430000	AdEA2	0.125	0.00562335
NC_001137.3:430001-440000	AdEA2	0.125	0.0269954
NC_001137.3:440001-450000	AdEA2	0.125	0.00697842
NC_001137.3:450001-460000	AdEA2	0.25	0.0167466
NC_001137.3:460001-470000	AdEA2	0.125	0.0217597
NC_001137.3:470001-480000	AdEA2	0.125	0.00327828
NC_001137.3:50001-60000	AdEA2	0.375	0.00440037
NC_001137.3:530001-540000	AdEA2	0.125	0.0183419
NC_001137.3:540001-550000	AdEA2	0.25	0.00236005
NC_001137.3:550001-560000	AdEA2	0.25	0.00437359
NC_001137.3:60001-70000	AdEA2	0.375	0.017202
NC_001137.3:70001-80000	AdEA2	0.125	0.00398725
NC_001138.5:100001-110000	AdEA2	0.125	0.00131242
NC_001138.5:110001-120000	AdEA2	0.125	0.000595
NC_001138.5:140001-150000	AdEA2	0.25	NA
NC_001138.5:160001-170000	AdEA2	0.25	0.0409222
NC_001138.5:190001-200000	AdEA2	0.125	NA
NC_001138.5:200001-210000	AdEA2	0.125	0.020745
NC_001138.5:210001-220000	AdEA2	0.25	0.00485304
NC_001138.5:220001-230000	AdEA2	0.125	0.00762885
NC_001138.5:50001-60000	AdEA2	0.125	0.0199777
NC_001138.5:60001-70000	AdEA2	0.125	0.00472763
NC_001138.5:90001-100000	AdEA2	0.125	NA
NC_001139.9:1000001-1010000	AdEA2	0.125	0.00770188
NC_001139.9:100001-110000	AdEA2	0.125	0.00821418
NC_001139.9:1050001-1060000	AdEA2	0.25	0.0185418
NC_001139.9:110001-120000	AdEA2	0.125	0.00158537
NC_001139.9:120001-130000	AdEA2	0.375	0.0307456
NC_001139.9:130001-140000	AdEA2	0.375	0.0369487
NC_001139.9:140001-150000	AdEA2	0.125	0.0268866
NC_001139.9:150001-160000	AdEA2	0.375	0.0298627
NC_001139.9:160001-170000	AdEA2	0.25	0.0204066
NC_001139.9:170001-180000	AdEA2	0.25	0.035134
NC_001139.9:180001-190000	AdEA2	0.25	0.0462308
NC_001139.9:190001-200000	AdEA2	0.25	NA
NC_001139.9:200001-210000	AdEA2	0.25	0.020313
NC_001139.9:20001-30000	AdEA2	0.125	0.0392173
NC_001139.9:210001-220000	AdEA2	0.25	0.0604956
NC_001139.9:220001-230000	AdEA2	0.25	0.0406933
NC_001139.9:290001-300000	AdEA2	0.125	NA
NC_001139.9:300001-310000	AdEA2	0.625	0.0779328
NC_001139.9:310001-320000	AdEA2	0.375	0.000816
NC_001139.9:320001-330000	AdEA2	0.375	0.0325866
NC_001139.9:340001-350000	AdEA2	0.25	0.00309098
NC_001139.9:360001-370000	AdEA2	0.375	0.0109497
NC_001139.9:370001-380000	AdEA2	0.125	0.00518735
NC_001139.9:380001-390000	AdEA2	0.25	0.0020815
NC_001139.9:390001-400000	AdEA2	0.125	NA
NC_001139.9:400001-410000	AdEA2	0.25	NA
NC_001139.9:40001-50000	AdEA2	0.125	0.00791928
NC_001139.9:410001-420000	AdEA2	0.25	0.0201035
NC_001139.9:420001-430000	AdEA2	0.375	0.0316542
NC_001139.9:430001-440000	AdEA2	0.375	0.0429642
NC_001139.9:440001-450000	AdEA2	0.375	0.033757
NC_001139.9:450001-460000	AdEA2	0.25	0.0147522
NC_001139.9:460001-470000	AdEA2	0.25	0.0418023
NC_001139.9:470001-480000	AdEA2	0.125	0.0262492
NC_001139.9:490001-500000	AdEA2	0.25	NA
NC_001139.9:500001-510000	AdEA2	0.375	0.025194
NC_001139.9:510001-520000	AdEA2	0.25	0.00546367
NC_001139.9:520001-530000	AdEA2	0.25	0.0255044
NC_001139.9:530001-540000	AdEA2	0.25	NA
NC_001139.9:540001-550000	AdEA2	0.25	0.0135124
NC_001139.9:570001-580000	AdEA2	0.125	NA
NC_001139.9:580001-590000	AdEA2	0.125	0.00187237
NC_001139.9:610001-620000	AdEA2	0.375	0.0206104
NC_001139.9:620001-630000	AdEA2	0.375	0.124958
NC_001139.9:630001-640000	AdEA2	0.375	0.0983724
NC_001139.9:640001-650000	AdEA2	0.375	0.0816433
NC_001139.9:650001-660000	AdEA2	0.375	0.0983617
NC_001139.9:660001-670000	AdEA2	0.375	0.0956414
NC_001139.9:670001-680000	AdEA2	0.25	0.0677469
NC_001139.9:690001-700000	AdEA2	0.25	NA
NC_001139.9:700001-710000	AdEA2	0.375	NA
NC_001139.9:70001-80000	AdEA2	0.125	0.000414
NC_001139.9:710001-720000	AdEA2	0.25	0.0756567
NC_001139.9:720001-730000	AdEA2	0.375	0.0748652
NC_001139.9:740001-750000	AdEA2	0.375	0.0449233
NC_001139.9:750001-760000	AdEA2	0.375	0.0249789
NC_001139.9:860001-870000	AdEA2	0.125	0.000214
NC_001139.9:940001-950000	AdEA2	0.125	0.00263958
NC_001139.9:950001-960000	AdEA2	0.25	0.0138342
NC_001139.9:960001-970000	AdEA2	0.25	0.0415203
NC_001139.9:970001-980000	AdEA2	0.25	0.0116351
NC_001139.9:980001-990000	AdEA2	0.25	0.0311824
NC_001140.6:100001-110000	AdEA2	0.125	0.00632889
NC_001140.6:10001-20000	AdEA2	0.25	NA
NC_001140.6:120001-130000	AdEA2	0.125	0.00480261
NC_001140.6:180001-190000	AdEA2	0.375	0.00038
NC_001140.6:190001-200000	AdEA2	0.125	NA
NC_001140.6:220001-230000	AdEA2	0.25	0.0135508
NC_001140.6:230001-240000	AdEA2	0.125	0.0107589
NC_001140.6:240001-250000	AdEA2	0.25	0.0139769
NC_001140.6:250001-260000	AdEA2	0.25	0.00939827
NC_001140.6:30001-40000	AdEA2	0.125	0.010402
NC_001140.6:340001-350000	AdEA2	0.125	0.00953421
NC_001140.6:350001-360000	AdEA2	0.25	0.0387835
NC_001140.6:360001-370000	AdEA2	0.125	0.0121027
NC_001140.6:370001-380000	AdEA2	0.375	0.0160778
NC_001140.6:380001-390000	AdEA2	0.5	0.0322373
NC_001140.6:390001-400000	AdEA2	0.375	NA
NC_001140.6:400001-410000	AdEA2	0.25	0.0163759
NC_001140.6:40001-50000	AdEA2	0.125	0.00135824
NC_001140.6:410001-420000	AdEA2	0.125	0.00808196
NC_001140.6:420001-430000	AdEA2	0.25	0.00663952
NC_001140.6:430001-440000	AdEA2	0.25	0.0148863
NC_001140.6:450001-460000	AdEA2	0.125	0.0342338
NC_001140.6:470001-480000	AdEA2	0.375	0.00966766
NC_001140.6:480001-490000	AdEA2	0.125	0.0109925
NC_001140.6:50001-60000	AdEA2	0.125	0.00645152
NC_001140.6:60001-70000	AdEA2	0.125	0.0105142
NC_001140.6:70001-80000	AdEA2	0.125	0.0196787
NC_001140.6:80001-90000	AdEA2	0.125	NA
NC_001140.6:90001-100000	AdEA2	0.25	NA
NC_001141.2:130001-140000	AdEA2	0.125	0.0163566
NC_001141.2:230001-240000	AdEA2	0.125	0.000929
NC_001141.2:240001-250000	AdEA2	0.125	0.0116416
NC_001141.2:250001-260000	AdEA2	0.25	0.00642047
NC_001141.2:260001-270000	AdEA2	0.25	0.00788364
NC_001141.2:270001-280000	AdEA2	0.125	0.00523613
NC_001141.2:280001-290000	AdEA2	0.125	0.000839
NC_001141.2:30001-40000	AdEA2	0.125	0.00546479
NC_001141.2:310001-320000	AdEA2	0.25	0.0154121
NC_001141.2:320001-330000	AdEA2	0.125	0.00111904
NC_001141.2:330001-340000	AdEA2	0.125	0.00618885
NC_001141.2:340001-350000	AdEA2	0.125	0.0096171
NC_001141.2:380001-390000	AdEA2	0.125	0.0266086
NC_001141.2:390001-400000	AdEA2	0.25	NA
NC_001141.2:40001-50000	AdEA2	0.125	0.00473914
NC_001141.2:50001-60000	AdEA2	0.125	0.0318123
NC_001141.2:70001-80000	AdEA2	0.375	0.0378287
NC_001141.2:80001-90000	AdEA2	0.25	0.0160746
NC_001141.2:90001-100000	AdEA2	0.125	NA
NC_001142.9:110001-120000	AdEA2	0.25	0.00125589
NC_001142.9:120001-130000	AdEA2	0.25	0.00107887
NC_001142.9:130001-140000	AdEA2	0.125	0.0262918
NC_001142.9:140001-150000	AdEA2	0.25	0.0220216
NC_001142.9:150001-160000	AdEA2	0.375	0.0315192
NC_001142.9:160001-170000	AdEA2	0.25	0.0146856
NC_001142.9:170001-180000	AdEA2	0.25	0.0181932
NC_001142.9:180001-190000	AdEA2	0.125	0.00408378
NC_001142.9:190001-200000	AdEA2	0.375	NA
NC_001142.9:200001-210000	AdEA2	0.25	NA
NC_001142.9:20001-30000	AdEA2	0.125	NA
NC_001142.9:210001-220000	AdEA2	0.5	0.149955
NC_001142.9:220001-230000	AdEA2	0.5	0.0509297
NC_001142.9:250001-260000	AdEA2	0.125	0.00387655
NC_001142.9:260001-270000	AdEA2	0.125	0.00938679
NC_001142.9:280001-290000	AdEA2	0.125	0.0136591
NC_001142.9:310001-320000	AdEA2	0.125	0.00585378
NC_001142.9:360001-370000	AdEA2	0.125	0.0168611
NC_001142.9:370001-380000	AdEA2	0.125	0.00436327
NC_001142.9:380001-390000	AdEA2	0.125	0.00862547
NC_001142.9:390001-400000	AdEA2	0.125	NA
NC_001142.9:40001-50000	AdEA2	0.25	0.0165688
NC_001142.9:410001-420000	AdEA2	0.25	0.0105575
NC_001142.9:420001-430000	AdEA2	0.125	0.00153434
NC_001142.9:430001-440000	AdEA2	0.375	0.0477331
NC_001142.9:440001-450000	AdEA2	0.25	0.064878
NC_001142.9:450001-460000	AdEA2	0.375	0.0296447
NC_001142.9:460001-470000	AdEA2	0.25	0.0111271
NC_001142.9:490001-500000	AdEA2	0.25	NA
NC_001142.9:500001-510000	AdEA2	0.375	0.0348982
NC_001142.9:510001-520000	AdEA2	0.375	0.0326151
NC_001142.9:520001-530000	AdEA2	0.375	0.0317163
NC_001142.9:530001-540000	AdEA2	0.5	0.0314246
NC_001142.9:540001-550000	AdEA2	0.375	0.00893052
NC_001142.9:550001-560000	AdEA2	0.125	0.00477342
NC_001142.9:560001-570000	AdEA2	0.375	0.0368955
NC_001142.9:570001-580000	AdEA2	0.375	0.0169424
NC_001142.9:600001-610000	AdEA2	0.5	0.035582
NC_001142.9:670001-680000	AdEA2	0.125	0.00107902
NC_001142.9:680001-690000	AdEA2	0.25	0.00296433
NC_001142.9:690001-700000	AdEA2	0.125	NA
NC_001142.9:700001-710000	AdEA2	0.125	0.00980636
NC_001142.9:710001-720000	AdEA2	0.25	NA
NC_001143.9:1-10000	AdEA2	0.125	0.0205283
NC_001143.9:100001-110000	AdEA2	0.25	0.00174743
NC_001143.9:10001-20000	AdEA2	0.125	0.00788359
NC_001143.9:110001-120000	AdEA2	0.25	0.000816
NC_001143.9:140001-150000	AdEA2	0.25	0.0352853
NC_001143.9:170001-180000	AdEA2	0.25	0.0370187
NC_001143.9:180001-190000	AdEA2	0.25	0.0323086
NC_001143.9:190001-200000	AdEA2	0.25	NA
NC_001143.9:200001-210000	AdEA2	0.375	0.0434455
NC_001143.9:210001-220000	AdEA2	0.25	0.0747309
NC_001143.9:220001-230000	AdEA2	0.5	0.0593076
NC_001143.9:230001-240000	AdEA2	0.625	0.125658
NC_001143.9:240001-250000	AdEA2	0.5	0.0879272
NC_001143.9:260001-270000	AdEA2	0.5	0.00919554
NC_001143.9:280001-290000	AdEA2	0.125	0.0207995
NC_001143.9:290001-300000	AdEA2	0.25	NA
NC_001143.9:30001-40000	AdEA2	0.5	0.0144161
NC_001143.9:320001-330000	AdEA2	0.125	0.00143443
NC_001143.9:370001-380000	AdEA2	0.125	0.0111552
NC_001143.9:420001-430000	AdEA2	0.125	0.0143625
NC_001143.9:430001-440000	AdEA2	0.125	0.0183493
NC_001143.9:460001-470000	AdEA2	0.125	0.0040319
NC_001143.9:470001-480000	AdEA2	0.125	0.0170957
NC_001143.9:490001-500000	AdEA2	0.375	NA
NC_001143.9:500001-510000	AdEA2	0.25	0.0319903
NC_001143.9:510001-520000	AdEA2	0.25	0.0192044
NC_001143.9:520001-530000	AdEA2	0.25	0.00581313
NC_001143.9:530001-540000	AdEA2	0.125	0.01359
NC_001143.9:550001-560000	AdEA2	0.125	0.0158211
NC_001143.9:560001-570000	AdEA2	0.125	0.00101456
NC_001143.9:570001-580000	AdEA2	0.125	0.00143272
NC_001143.9:580001-590000	AdEA2	0.125	0.0178526
NC_001143.9:590001-600000	AdEA2	0.125	NA
NC_001143.9:600001-610000	AdEA2	0.375	0.000693
NC_001143.9:60001-70000	AdEA2	0.125	0.00238932
NC_001143.9:610001-620000	AdEA2	0.375	0.0267114
NC_001143.9:620001-630000	AdEA2	0.25	0.0303168
NC_001143.9:630001-640000	AdEA2	0.25	0.00239191
NC_001143.9:80001-90000	AdEA2	0.125	0.0079873
NC_001144.5:1000001-1010000	AdEA2	0.25	0.00317105
NC_001144.5:100001-110000	AdEA2	0.25	0.0259947
NC_001144.5:1010001-1020000	AdEA2	0.25	0.0293444
NC_001144.5:1030001-1040000	AdEA2	0.25	0.0102574
NC_001144.5:110001-120000	AdEA2	0.25	0.031441
NC_001144.5:120001-130000	AdEA2	0.375	0.010068
NC_001144.5:130001-140000	AdEA2	0.375	0.0214668
NC_001144.5:140001-150000	AdEA2	0.375	0.00210917
NC_001144.5:150001-160000	AdEA2	0.25	0.0130166
NC_001144.5:160001-170000	AdEA2	0.25	0.0127754
NC_001144.5:170001-180000	AdEA2	0.25	0.0321519
NC_001144.5:180001-190000	AdEA2	0.375	0.00749509
NC_001144.5:190001-200000	AdEA2	0.25	NA
NC_001144.5:200001-210000	AdEA2	0.25	0.00969297
NC_001144.5:220001-230000	AdEA2	0.25	0.00215822
NC_001144.5:230001-240000	AdEA2	0.125	0.00619237
NC_001144.5:240001-250000	AdEA2	0.125	0.0172537
NC_001144.5:260001-270000	AdEA2	0.125	0.00511572
NC_001144.5:270001-280000	AdEA2	0.375	0.0346779
NC_001144.5:280001-290000	AdEA2	0.375	0.0387348
NC_001144.5:290001-300000	AdEA2	0.125	NA
NC_001144.5:30001-40000	AdEA2	0.125	0.00190178
NC_001144.5:340001-350000	AdEA2	0.25	0.0160029
NC_001144.5:350001-360000	AdEA2	0.25	0.0587929
NC_001144.5:370001-380000	AdEA2	0.125	0.0312456
NC_001144.5:390001-400000	AdEA2	0.125	NA
NC_001144.5:400001-410000	AdEA2	0.125	0.015236
NC_001144.5:40001-50000	AdEA2	0.375	0.0359502
NC_001144.5:410001-420000	AdEA2	0.125	0.0296828
NC_001144.5:420001-430000	AdEA2	0.375	0.0274563
NC_001144.5:430001-440000	AdEA2	0.125	0.0537621
NC_001144.5:500001-510000	AdEA2	0.5	0.0822169
NC_001144.5:510001-520000	AdEA2	0.25	0.0153395
NC_001144.5:520001-530000	AdEA2	0.125	0.00992857
NC_001144.5:530001-540000	AdEA2	0.125	0.0104866
NC_001144.5:540001-550000	AdEA2	0.125	0.01451
NC_001144.5:550001-560000	AdEA2	0.125	0.0125602
NC_001144.5:570001-580000	AdEA2	0.125	0.0031952
NC_001144.5:580001-590000	AdEA2	0.125	0.00561394
NC_001144.5:590001-600000	AdEA2	0.125	NA
NC_001144.5:600001-610000	AdEA2	0.125	0.0201664
NC_001144.5:60001-70000	AdEA2	0.125	0.0149228
NC_001144.5:610001-620000	AdEA2	0.375	0.0555339
NC_001144.5:620001-630000	AdEA2	0.125	0.0124977
NC_001144.5:630001-640000	AdEA2	0.125	0.0187997
NC_001144.5:650001-660000	AdEA2	0.375	0.0309866
NC_001144.5:660001-670000	AdEA2	0.125	0.0232259
NC_001144.5:670001-680000	AdEA2	0.125	0.0106741
NC_001144.5:690001-700000	AdEA2	0.125	NA
NC_001144.5:700001-710000	AdEA2	0.25	0.00408923
NC_001144.5:70001-80000	AdEA2	0.25	0.00209176
NC_001144.5:710001-720000	AdEA2	0.125	0.0447266
NC_001144.5:720001-730000	AdEA2	0.125	0.00190212
NC_001144.5:730001-740000	AdEA2	0.375	0.00753157
NC_001144.5:770001-780000	AdEA2	0.125	0.0018957
NC_001144.5:800001-810000	AdEA2	0.125	0.013656
NC_001144.5:810001-820000	AdEA2	0.125	0.00872825
NC_001144.5:820001-830000	AdEA2	0.375	0.0258439
NC_001144.5:830001-840000	AdEA2	0.375	0.0298547
NC_001144.5:840001-850000	AdEA2	0.25	0.00501582
NC_001144.5:870001-880000	AdEA2	0.375	0.0107204
NC_001144.5:880001-890000	AdEA2	0.5	0.0855065
NC_001144.5:890001-900000	AdEA2	0.25	NA
NC_001144.5:900001-910000	AdEA2	0.5	0.011267
NC_001144.5:90001-100000	AdEA2	0.125	NA
NC_001144.5:910001-920000	AdEA2	0.5	0.0448529
NC_001144.5:920001-930000	AdEA2	0.25	0.018603
NC_001144.5:930001-940000	AdEA2	0.25	0.00404493
NC_001144.5:940001-950000	AdEA2	0.25	0.00826614
NC_001144.5:960001-970000	AdEA2	0.5	0.006062
NC_001144.5:970001-980000	AdEA2	0.25	0.00656493
NC_001144.5:990001-1000000	AdEA2	0.25	NA
NC_001145.3:10001-20000	AdEA2	0.25	0.0102151
NC_001145.3:120001-130000	AdEA2	0.25	0.037077
NC_001145.3:140001-150000	AdEA2	0.375	0.00422754
NC_001145.3:160001-170000	AdEA2	0.25	0.019077
NC_001145.3:220001-230000	AdEA2	0.125	0.00115985
NC_001145.3:230001-240000	AdEA2	0.125	0.0133617
NC_001145.3:240001-250000	AdEA2	0.125	0.00730532
NC_001145.3:250001-260000	AdEA2	0.125	0.03979
NC_001145.3:260001-270000	AdEA2	0.625	0.0122941
NC_001145.3:270001-280000	AdEA2	0.5	0.0875407
NC_001145.3:280001-290000	AdEA2	0.5	0.0287191
NC_001145.3:290001-300000	AdEA2	0.125	NA
NC_001145.3:300001-310000	AdEA2	0.125	0.0390175
NC_001145.3:30001-40000	AdEA2	0.375	0.0281818
NC_001145.3:310001-320000	AdEA2	0.125	0.0160382
NC_001145.3:320001-330000	AdEA2	0.125	0.0125034
NC_001145.3:330001-340000	AdEA2	0.125	0.0330313
NC_001145.3:340001-350000	AdEA2	0.375	0.0221376
NC_001145.3:350001-360000	AdEA2	0.125	NA
NC_001145.3:360001-370000	AdEA2	0.125	0.00861871
NC_001145.3:370001-380000	AdEA2	0.125	0.0130388
NC_001145.3:380001-390000	AdEA2	0.375	0.00562032
NC_001145.3:40001-50000	AdEA2	0.375	0.0437283
NC_001145.3:480001-490000	AdEA2	0.375	0.00247278
NC_001145.3:50001-60000	AdEA2	0.375	0.0206358
NC_001145.3:550001-560000	AdEA2	0.125	0.00716534
NC_001145.3:560001-570000	AdEA2	0.25	0.00601897
NC_001145.3:570001-580000	AdEA2	0.125	0.00850894
NC_001145.3:590001-600000	AdEA2	0.125	NA
NC_001145.3:600001-610000	AdEA2	0.125	0.0242691
NC_001145.3:60001-70000	AdEA2	0.25	0.0103525
NC_001145.3:610001-620000	AdEA2	0.125	0.0154298
NC_001145.3:620001-630000	AdEA2	0.25	0.0142052
NC_001145.3:630001-640000	AdEA2	0.125	0.00164987
NC_001145.3:640001-650000	AdEA2	0.25	0.0113808
NC_001145.3:650001-660000	AdEA2	0.375	0.0148089
NC_001145.3:660001-670000	AdEA2	0.125	0.017447
NC_001145.3:700001-710000	AdEA2	0.125	0.0211846
NC_001145.3:70001-80000	AdEA2	0.5	0.0431366
NC_001145.3:720001-730000	AdEA2	0.125	0.0100473
NC_001145.3:730001-740000	AdEA2	0.125	0.0153455
NC_001145.3:740001-750000	AdEA2	0.25	0.00567873
NC_001145.3:750001-760000	AdEA2	0.125	0.0102101
NC_001145.3:760001-770000	AdEA2	0.125	0.0127607
NC_001145.3:770001-780000	AdEA2	0.25	0.0261433
NC_001145.3:780001-790000	AdEA2	0.25	0.0398508
NC_001145.3:790001-800000	AdEA2	0.25	NA
NC_001145.3:800001-810000	AdEA2	0.25	0.0174074
NC_001145.3:80001-90000	AdEA2	0.5	0.051822
NC_001145.3:810001-820000	AdEA2	0.25	0.0378998
NC_001145.3:830001-840000	AdEA2	0.375	0.00362552
NC_001145.3:840001-850000	AdEA2	0.375	0.0133766
NC_001145.3:850001-860000	AdEA2	0.375	0.011029
NC_001145.3:860001-870000	AdEA2	0.125	0.0236115
NC_001145.3:870001-880000	AdEA2	0.25	0.0267081
NC_001145.3:880001-890000	AdEA2	0.375	0.0226512
NC_001145.3:890001-900000	AdEA2	0.25	NA
NC_001145.3:900001-910000	AdEA2	0.25	0.0177764
NC_001146.8:140001-150000	AdEA2	0.25	0.00217061
NC_001146.8:150001-160000	AdEA2	0.375	0.00842985
NC_001146.8:170001-180000	AdEA2	0.25	0.0223054
NC_001146.8:180001-190000	AdEA2	0.375	0.00395016
NC_001146.8:190001-200000	AdEA2	0.375	NA
NC_001146.8:200001-210000	AdEA2	0.375	0.0392186
NC_001146.8:20001-30000	AdEA2	0.25	0.0218198
NC_001146.8:210001-220000	AdEA2	0.375	0.02611
NC_001146.8:220001-230000	AdEA2	0.375	0.0102223
NC_001146.8:230001-240000	AdEA2	0.25	0.0135846
NC_001146.8:240001-250000	AdEA2	0.125	0.000936
NC_001146.8:260001-270000	AdEA2	0.125	0.00168082
NC_001146.8:270001-280000	AdEA2	0.125	0.0158923
NC_001146.8:280001-290000	AdEA2	0.125	0.00508532
NC_001146.8:30001-40000	AdEA2	0.125	0.0108863
NC_001146.8:320001-330000	AdEA2	0.25	0.0169333
NC_001146.8:340001-350000	AdEA2	0.375	0.0249541
NC_001146.8:350001-360000	AdEA2	0.25	0.00689454
NC_001146.8:360001-370000	AdEA2	0.375	0.00944677
NC_001146.8:380001-390000	AdEA2	0.25	0.00348587
NC_001146.8:390001-400000	AdEA2	0.25	NA
NC_001146.8:40001-50000	AdEA2	0.25	0.0320495
NC_001146.8:410001-420000	AdEA2	0.25	0.00362904
NC_001146.8:420001-430000	AdEA2	0.25	0.0409355
NC_001146.8:430001-440000	AdEA2	0.25	0.0128196
NC_001146.8:440001-450000	AdEA2	0.25	0.0135915
NC_001146.8:450001-460000	AdEA2	0.25	0.0197189
NC_001146.8:460001-470000	AdEA2	0.25	0.0224918
NC_001146.8:470001-480000	AdEA2	0.375	0.0509935
NC_001146.8:480001-490000	AdEA2	0.375	0.0253751
NC_001146.8:490001-500000	AdEA2	0.375	NA
NC_001146.8:50001-60000	AdEA2	0.25	0.00795959
NC_001146.8:510001-520000	AdEA2	0.125	0.000603
NC_001146.8:520001-530000	AdEA2	0.125	NA
NC_001146.8:530001-540000	AdEA2	0.25	0.0283003
NC_001146.8:540001-550000	AdEA2	0.25	0.0207132
NC_001146.8:550001-560000	AdEA2	0.125	0.00770331
NC_001146.8:560001-570000	AdEA2	0.125	0.00493243
NC_001146.8:60001-70000	AdEA2	0.25	0.0215105
NC_001146.8:640001-650000	AdEA2	0.25	0.016562
NC_001146.8:650001-660000	AdEA2	0.375	0.0168143
NC_001146.8:660001-670000	AdEA2	0.125	0.0106248
NC_001146.8:670001-680000	AdEA2	0.125	0.0154975
NC_001146.8:690001-700000	AdEA2	0.125	NA
NC_001146.8:700001-710000	AdEA2	0.125	0.00190965
NC_001146.8:710001-720000	AdEA2	0.125	0.000232
NC_001146.8:720001-730000	AdEA2	0.125	0.00382768
NC_001146.8:730001-740000	AdEA2	0.25	0.0787213
NC_001146.8:760001-770000	AdEA2	0.125	0.0135977
NC_001147.6:100001-110000	AdEA2	0.25	0.0333274
NC_001147.6:1010001-1020000	AdEA2	0.125	0.00046
NC_001147.6:1050001-1060000	AdEA2	0.25	0.033224
NC_001147.6:110001-120000	AdEA2	0.25	0.00389262
NC_001147.6:120001-130000	AdEA2	0.25	NA
NC_001147.6:130001-140000	AdEA2	0.5	0.00796125
NC_001147.6:140001-150000	AdEA2	0.375	0.0227777
NC_001147.6:150001-160000	AdEA2	0.25	0.0125375
NC_001147.6:170001-180000	AdEA2	0.125	0.0123982
NC_001147.6:180001-190000	AdEA2	0.125	0.0228135
NC_001147.6:190001-200000	AdEA2	0.125	NA
NC_001147.6:200001-210000	AdEA2	0.125	0.00181613
NC_001147.6:210001-220000	AdEA2	0.375	0.00589569
NC_001147.6:220001-230000	AdEA2	0.125	0.00255035
NC_001147.6:240001-250000	AdEA2	0.125	0.0173169
NC_001147.6:250001-260000	AdEA2	0.125	0.00827921
NC_001147.6:260001-270000	AdEA2	0.125	0.00430146
NC_001147.6:290001-300000	AdEA2	0.125	NA
NC_001147.6:300001-310000	AdEA2	0.5	0.0543044
NC_001147.6:30001-40000	AdEA2	0.375	0.0246797
NC_001147.6:310001-320000	AdEA2	0.5	0.0243916
NC_001147.6:320001-330000	AdEA2	0.5	0.0538726
NC_001147.6:330001-340000	AdEA2	0.375	0.075711
NC_001147.6:340001-350000	AdEA2	0.375	0.0316484
NC_001147.6:350001-360000	AdEA2	0.375	0.0351824
NC_001147.6:370001-380000	AdEA2	0.125	0.0170661
NC_001147.6:380001-390000	AdEA2	0.25	0.0828162
NC_001147.6:400001-410000	AdEA2	0.125	0.0153655
NC_001147.6:40001-50000	AdEA2	0.125	0.0272366
NC_001147.6:410001-420000	AdEA2	0.5	0.0459153
NC_001147.6:420001-430000	AdEA2	0.125	0.0393074
NC_001147.6:430001-440000	AdEA2	0.125	0.00316209
NC_001147.6:440001-450000	AdEA2	0.25	0.0290939
NC_001147.6:450001-460000	AdEA2	0.125	0.00588481
NC_001147.6:460001-470000	AdEA2	0.375	0.0380936
NC_001147.6:470001-480000	AdEA2	0.375	0.0255991
NC_001147.6:480001-490000	AdEA2	0.25	0.0262199
NC_001147.6:490001-500000	AdEA2	0.25	NA
NC_001147.6:500001-510000	AdEA2	0.375	0.0388613
NC_001147.6:50001-60000	AdEA2	0.25	0.0563546
NC_001147.6:510001-520000	AdEA2	0.125	0.0493768
NC_001147.6:520001-530000	AdEA2	0.125	0.00240417
NC_001147.6:670001-680000	AdEA2	0.125	0.00292207
NC_001147.6:70001-80000	AdEA2	0.5	0.0437363
NC_001147.6:720001-730000	AdEA2	0.125	0.000322
NC_001147.6:730001-740000	AdEA2	0.125	0.00740026
NC_001147.6:740001-750000	AdEA2	0.125	0.0125297
NC_001147.6:760001-770000	AdEA2	0.125	0.00480348
NC_001147.6:800001-810000	AdEA2	0.125	0.0165186
NC_001147.6:80001-90000	AdEA2	0.625	0.040177
NC_001147.6:810001-820000	AdEA2	0.125	0.0010678
NC_001147.6:820001-830000	AdEA2	0.125	0.0130396
NC_001147.6:830001-840000	AdEA2	0.125	0.0123096
NC_001147.6:840001-850000	AdEA2	0.125	0.0151118
NC_001147.6:850001-860000	AdEA2	0.125	0.0177095
NC_001147.6:860001-870000	AdEA2	0.125	0.0104057
NC_001147.6:880001-890000	AdEA2	0.25	0.0229736
NC_001147.6:890001-900000	AdEA2	0.25	NA
NC_001147.6:900001-910000	AdEA2	0.25	0.0498862
NC_001147.6:90001-100000	AdEA2	0.5	NA
NC_001147.6:910001-920000	AdEA2	0.25	0.000139
NC_001147.6:920001-930000	AdEA2	0.5	0.0292762
NC_001147.6:930001-940000	AdEA2	0.25	0.00340178
NC_001147.6:940001-950000	AdEA2	0.125	0.000738
NC_001147.6:950001-960000	AdEA2	0.25	0.00265825
NC_001147.6:960001-970000	AdEA2	0.125	0.00295134
NC_001147.6:970001-980000	AdEA2	0.25	0.00325178
NC_001147.6:980001-990000	AdEA2	0.125	0.00557535
NC_001148.4:100001-110000	AdEA2	0.125	0.0215872
NC_001148.4:110001-120000	AdEA2	0.125	0.0116964
NC_001148.4:120001-130000	AdEA2	0.125	0.0267291
NC_001148.4:130001-140000	AdEA2	0.125	7.17e-05
NC_001148.4:150001-160000	AdEA2	0.125	0.0066436
NC_001148.4:160001-170000	AdEA2	0.125	0.0141755
NC_001148.4:170001-180000	AdEA2	0.375	0.0476829
NC_001148.4:180001-190000	AdEA2	0.375	0.000528
NC_001148.4:190001-200000	AdEA2	0.375	NA
NC_001148.4:200001-210000	AdEA2	0.375	0.0655624
NC_001148.4:20001-30000	AdEA2	0.125	0.0395113
NC_001148.4:210001-220000	AdEA2	0.375	0.0158815
NC_001148.4:220001-230000	AdEA2	0.625	0.0354543
NC_001148.4:230001-240000	AdEA2	0.25	0.0121795
NC_001148.4:240001-250000	AdEA2	0.25	0.0240011
NC_001148.4:250001-260000	AdEA2	0.25	0.00891118
NC_001148.4:260001-270000	AdEA2	0.25	0.0655326
NC_001148.4:270001-280000	AdEA2	0.25	0.0253115
NC_001148.4:280001-290000	AdEA2	0.25	0.0129042
NC_001148.4:300001-310000	AdEA2	0.125	0.00229705
NC_001148.4:310001-320000	AdEA2	0.125	6.43e-05
NC_001148.4:320001-330000	AdEA2	0.125	0.00638907
NC_001148.4:330001-340000	AdEA2	0.25	0.0284159
NC_001148.4:340001-350000	AdEA2	0.625	0.0447469
NC_001148.4:350001-360000	AdEA2	0.625	0.00639601
NC_001148.4:360001-370000	AdEA2	0.125	0.00206138
NC_001148.4:370001-380000	AdEA2	0.5	0.0120112
NC_001148.4:390001-400000	AdEA2	0.75	NA
NC_001148.4:400001-410000	AdEA2	0.625	0.0095818
NC_001148.4:40001-50000	AdEA2	0.25	0.0125836
NC_001148.4:410001-420000	AdEA2	0.375	0.0215831
NC_001148.4:420001-430000	AdEA2	0.625	0.0196467
NC_001148.4:430001-440000	AdEA2	0.375	NA
NC_001148.4:440001-450000	AdEA2	0.375	NA
NC_001148.4:450001-460000	AdEA2	0.625	0.0184236
NC_001148.4:460001-470000	AdEA2	0.125	0.0199926
NC_001148.4:50001-60000	AdEA2	0.25	NA
NC_001148.4:520001-530000	AdEA2	0.375	0.0199639
NC_001148.4:530001-540000	AdEA2	0.375	0.0238905
NC_001148.4:550001-560000	AdEA2	0.125	0.000465
NC_001148.4:560001-570000	AdEA2	0.125	0.0192254
NC_001148.4:570001-580000	AdEA2	0.125	0.0344556
NC_001148.4:580001-590000	AdEA2	0.125	0.0435975
NC_001148.4:590001-600000	AdEA2	0.375	NA
NC_001148.4:600001-610000	AdEA2	0.125	0.00399517
NC_001148.4:60001-70000	AdEA2	0.25	NA
NC_001148.4:610001-620000	AdEA2	0.125	0.0402634
NC_001148.4:620001-630000	AdEA2	0.125	0.0251427
NC_001148.4:640001-650000	AdEA2	0.125	0.00726093
NC_001148.4:660001-670000	AdEA2	0.125	0.000351
NC_001148.4:680001-690000	AdEA2	0.5	0.0725822
NC_001148.4:700001-710000	AdEA2	0.125	0.0036293
NC_001148.4:70001-80000	AdEA2	0.125	0.00998526
NC_001148.4:710001-720000	AdEA2	0.375	0.0237294
NC_001148.4:720001-730000	AdEA2	0.375	0.092602
NC_001148.4:730001-740000	AdEA2	0.125	0.0262636
NC_001148.4:740001-750000	AdEA2	0.125	0.0213277
NC_001148.4:750001-760000	AdEA2	0.125	0.016572
NC_001148.4:760001-770000	AdEA2	0.125	0.0138579
NC_001148.4:770001-780000	AdEA2	0.125	0.000149
NC_001148.4:780001-790000	AdEA2	0.125	0.0164488
NC_001148.4:790001-800000	AdEA2	0.25	NA
NC_001148.4:80001-90000	AdEA2	0.125	0.0175338
NC_001148.4:820001-830000	AdEA2	0.125	0.0180089
NC_001148.4:830001-840000	AdEA2	0.25	0.000503
NC_001148.4:880001-890000	AdEA2	0.125	0.0124311
NC_001148.4:90001-100000	AdEA2	0.25	NA
NC_001148.4:920001-930000	AdEA2	0.125	0.00597667
NC_001148.4:930001-940000	AdEA2	0.25	0.00141902
NC_001133.9:110001-120000	AdEA3	1	0.360442
NC_001133.9:120001-130000	AdEA3	1	0.236762
NC_001133.9:130001-140000	AdEA3	1	0.0665171
NC_001133.9:140001-150000	AdEA3	1	0.184935
NC_001133.9:150001-160000	AdEA3	1	0.0611413
NC_001133.9:170001-180000	AdEA3	1	0.0195804
NC_001133.9:190001-200000	AdEA3	1	NA
NC_001133.9:30001-40000	AdEA3	1	0.432513
NC_001133.9:40001-50000	AdEA3	0.5	0.0219647
NC_001133.9:50001-60000	AdEA3	1	0.125007
NC_001133.9:60001-70000	AdEA3	1	0.164938
NC_001133.9:70001-80000	AdEA3	1	0.16624
NC_001133.9:80001-90000	AdEA3	1	0.221765
NC_001133.9:90001-100000	AdEA3	1	NA
NC_001134.8:370001-380000	AdEA3	0.5	0.0693327
NC_001134.8:470001-480000	AdEA3	0.5	0.0031363
NC_001134.8:600001-610000	AdEA3	1	0.327716
NC_001134.8:610001-620000	AdEA3	1	0.163703
NC_001134.8:620001-630000	AdEA3	1	0.32304
NC_001134.8:630001-640000	AdEA3	1	0.181321
NC_001134.8:640001-650000	AdEA3	1	0.176445
NC_001134.8:650001-660000	AdEA3	1	0.127776
NC_001134.8:670001-680000	AdEA3	0.5	0.137305
NC_001134.8:680001-690000	AdEA3	0.5	0.055361
NC_001134.8:690001-700000	AdEA3	0.5	NA
NC_001134.8:700001-710000	AdEA3	1	0.261519
NC_001134.8:710001-720000	AdEA3	1	0.20487
NC_001134.8:720001-730000	AdEA3	1	0.0659255
NC_001134.8:730001-740000	AdEA3	1	0.151698
NC_001134.8:760001-770000	AdEA3	1	0.205236
NC_001134.8:770001-780000	AdEA3	1	0.0473382
NC_001134.8:780001-790000	AdEA3	1	0.158953
NC_001134.8:790001-800000	AdEA3	1	NA
NC_001134.8:800001-810000	AdEA3	0.5	NA
NC_001135.5:100001-110000	AdEA3	0.5	0.209047
NC_001135.5:110001-120000	AdEA3	0.5	0.227558
NC_001135.5:120001-130000	AdEA3	0.5	0.0793426
NC_001135.5:130001-140000	AdEA3	0.5	0.0582924
NC_001135.5:140001-150000	AdEA3	0.5	0.0619156
NC_001135.5:150001-160000	AdEA3	0.5	0.131167
NC_001135.5:160001-170000	AdEA3	1	0.194404
NC_001135.5:170001-180000	AdEA3	1	0.167178
NC_001135.5:190001-200000	AdEA3	1	NA
NC_001135.5:200001-210000	AdEA3	1	0.120246
NC_001135.5:210001-220000	AdEA3	1	0.103735
NC_001135.5:220001-230000	AdEA3	1	0.139079
NC_001135.5:230001-240000	AdEA3	1	0.159968
NC_001135.5:240001-250000	AdEA3	1	0.0995816
NC_001135.5:250001-260000	AdEA3	1	0.0406135
NC_001135.5:260001-270000	AdEA3	0.5	0.0596288
NC_001135.5:270001-280000	AdEA3	0.5	0.0170557
NC_001135.5:280001-290000	AdEA3	0.5	0.010741
NC_001135.5:290001-300000	AdEA3	1	NA
NC_001135.5:300001-310000	AdEA3	1	0.0876772
NC_001135.5:30001-40000	AdEA3	1	0.0440082
NC_001135.5:50001-60000	AdEA3	1	0.173327
NC_001135.5:60001-70000	AdEA3	1	0.096936
NC_001135.5:70001-80000	AdEA3	0.5	0.0151955
NC_001135.5:80001-90000	AdEA3	0.5	NA
NC_001136.10:1000001-1010000	AdEA3	1	0.220864
NC_001136.10:100001-110000	AdEA3	1	0.211968
NC_001136.10:1010001-1020000	AdEA3	1	0.059015
NC_001136.10:1030001-1040000	AdEA3	0.5	0.0499873
NC_001136.10:1050001-1060000	AdEA3	0.5	0.0975353
NC_001136.10:1070001-1080000	AdEA3	0.5	0.0910427
NC_001136.10:1080001-1090000	AdEA3	0.5	0.0922959
NC_001136.10:1090001-1100000	AdEA3	0.5	NA
NC_001136.10:1100001-1110000	AdEA3	0.5	0.0629791
NC_001136.10:110001-120000	AdEA3	1	0.263039
NC_001136.10:1110001-1120000	AdEA3	0.5	0.0397033
NC_001136.10:1120001-1130000	AdEA3	0.5	0.0653475
NC_001136.10:1130001-1140000	AdEA3	0.5	0.0260003
NC_001136.10:120001-130000	AdEA3	1	0.190271
NC_001136.10:1250001-1260000	AdEA3	0.5	0.0537118
NC_001136.10:1260001-1270000	AdEA3	0.5	0.1313
NC_001136.10:1280001-1290000	AdEA3	0.5	0.0046168
NC_001136.10:1290001-1300000	AdEA3	0.5	0.0935109
NC_001136.10:1300001-1310000	AdEA3	0.5	0.062346
NC_001136.10:130001-140000	AdEA3	1	0.0248703
NC_001136.10:1310001-1320000	AdEA3	0.5	0.0599601
NC_001136.10:1320001-1330000	AdEA3	0.5	0.0239246
NC_001136.10:1330001-1340000	AdEA3	0.5	0.15624
NC_001136.10:1340001-1350000	AdEA3	1	0.166463
NC_001136.10:1350001-1360000	AdEA3	1	0.193786
NC_001136.10:1360001-1370000	AdEA3	1	0.0135339
NC_001136.10:1370001-1380000	AdEA3	1	0.432502
NC_001136.10:1380001-1390000	AdEA3	1	0.0228791
NC_001136.10:1390001-1400000	AdEA3	1	0.205014
NC_001136.10:1400001-1410000	AdEA3	1	0.074288
NC_001136.10:140001-150000	AdEA3	1	0.171635
NC_001136.10:1410001-1420000	AdEA3	1	0.0107482
NC_001136.10:1420001-1430000	AdEA3	1	0.106069
NC_001136.10:1440001-1450000	AdEA3	1	0.150327
NC_001136.10:1450001-1460000	AdEA3	1	0.300448
NC_001136.10:1460001-1470000	AdEA3	1	0.395606
NC_001136.10:1470001-1480000	AdEA3	1	0.258714
NC_001136.10:1480001-1490000	AdEA3	1	0.113283
NC_001136.10:1490001-1500000	AdEA3	1	0.0826813
NC_001136.10:1500001-1510000	AdEA3	0.5	0.163591
NC_001136.10:150001-160000	AdEA3	1	0.13915
NC_001136.10:1510001-1520000	AdEA3	0.5	NA
NC_001136.10:160001-170000	AdEA3	1	0.2018
NC_001136.10:170001-180000	AdEA3	1	0.0977737
NC_001136.10:180001-190000	AdEA3	1	0.0919233
NC_001136.10:190001-200000	AdEA3	1	NA
NC_001136.10:200001-210000	AdEA3	0.5	0.0614354
NC_001136.10:210001-220000	AdEA3	0.5	0.0739727
NC_001136.10:220001-230000	AdEA3	0.5	0.0822625
NC_001136.10:230001-240000	AdEA3	0.5	0.0451004
NC_001136.10:240001-250000	AdEA3	0.5	0.0596109
NC_001136.10:370001-380000	AdEA3	0.5	0.0941395
NC_001136.10:380001-390000	AdEA3	0.5	0.0406743
NC_001136.10:390001-400000	AdEA3	0.5	NA
NC_001136.10:400001-410000	AdEA3	0.5	0.0773357
NC_001136.10:410001-420000	AdEA3	1	0.258452
NC_001136.10:420001-430000	AdEA3	1	0.200497
NC_001136.10:430001-440000	AdEA3	1	0.153797
NC_001136.10:440001-450000	AdEA3	1	0.110401
NC_001136.10:470001-480000	AdEA3	0.5	0.0109407
NC_001136.10:540001-550000	AdEA3	0.5	0.0229471
NC_001136.10:550001-560000	AdEA3	0.5	0.0275393
NC_001136.10:560001-570000	AdEA3	0.5	0.093302
NC_001136.10:570001-580000	AdEA3	0.5	0.0791654
NC_001136.10:580001-590000	AdEA3	0.5	0.116512
NC_001136.10:590001-600000	AdEA3	0.5	NA
NC_001136.10:600001-610000	AdEA3	0.5	0.183888
NC_001136.10:610001-620000	AdEA3	1	0.153703
NC_001136.10:620001-630000	AdEA3	0.5	0.0792099
NC_001136.10:650001-660000	AdEA3	0.5	0.0129995
NC_001136.10:670001-680000	AdEA3	0.5	0.157671
NC_001136.10:680001-690000	AdEA3	0.5	0.141272
NC_001136.10:690001-700000	AdEA3	0.5	NA
NC_001136.10:710001-720000	AdEA3	0.5	0.178795
NC_001136.10:720001-730000	AdEA3	0.5	0.131201
NC_001136.10:730001-740000	AdEA3	0.5	0.194084
NC_001136.10:740001-750000	AdEA3	0.5	0.0962645
NC_001136.10:760001-770000	AdEA3	0.5	0.0267223
NC_001136.10:770001-780000	AdEA3	1	0.224432
NC_001136.10:790001-800000	AdEA3	1	NA
NC_001136.10:800001-810000	AdEA3	1	0.00583559
NC_001136.10:810001-820000	AdEA3	1	0.0785733
NC_001136.10:90001-100000	AdEA3	1	NA
NC_001136.10:950001-960000	AdEA3	1	0.126363
NC_001136.10:960001-970000	AdEA3	1	0.105963
NC_001136.10:970001-980000	AdEA3	1	0.177865
NC_001137.3:200001-210000	AdEA3	1	0.0721684
NC_001137.3:210001-220000	AdEA3	1	0.159839
NC_001137.3:220001-230000	AdEA3	1	0.171682
NC_001137.3:230001-240000	AdEA3	1	0.173898
NC_001137.3:240001-250000	AdEA3	1	0.248087
NC_001137.3:250001-260000	AdEA3	1	0.329246
NC_001137.3:260001-270000	AdEA3	1	0.183414
NC_001137.3:270001-280000	AdEA3	0.5	0.0326416
NC_001137.3:280001-290000	AdEA3	0.5	0.019904
NC_001137.3:290001-300000	AdEA3	0.5	NA
NC_001137.3:300001-310000	AdEA3	0.5	0.0275018
NC_001137.3:310001-320000	AdEA3	0.5	0.055437
NC_001137.3:320001-330000	AdEA3	1	0.161089
NC_001137.3:330001-340000	AdEA3	1	0.353492
NC_001137.3:340001-350000	AdEA3	1	0.0958565
NC_001137.3:350001-360000	AdEA3	1	0.0991698
NC_001137.3:360001-370000	AdEA3	1	0.111022
NC_001137.3:370001-380000	AdEA3	1	0.47399
NC_001137.3:400001-410000	AdEA3	1	0.0542287
NC_001137.3:40001-50000	AdEA3	1	0.0257355
NC_001137.3:410001-420000	AdEA3	1	0.00576526
NC_001137.3:420001-430000	AdEA3	1	0.138639
NC_001137.3:430001-440000	AdEA3	1	0.290266
NC_001137.3:440001-450000	AdEA3	1	0.0763516
NC_001137.3:450001-460000	AdEA3	1	0.102189
NC_001137.3:460001-470000	AdEA3	1	0.237347
NC_001137.3:470001-480000	AdEA3	1	0.16998
NC_001137.3:480001-490000	AdEA3	1	0.220281
NC_001137.3:490001-500000	AdEA3	1	NA
NC_001137.3:500001-510000	AdEA3	1	0.1193
NC_001137.3:50001-60000	AdEA3	1	0.196366
NC_001137.3:510001-520000	AdEA3	1	0.000321
NC_001137.3:60001-70000	AdEA3	1	0.279354
NC_001138.5:130001-140000	AdEA3	0.5	0.0206714
NC_001138.5:140001-150000	AdEA3	0.5	NA
NC_001138.5:150001-160000	AdEA3	0.5	0.0757202
NC_001138.5:160001-170000	AdEA3	0.5	0.11561
NC_001138.5:170001-180000	AdEA3	1	0.0486033
NC_001138.5:180001-190000	AdEA3	0.5	0.0675864
NC_001138.5:190001-200000	AdEA3	0.5	NA
NC_001138.5:200001-210000	AdEA3	0.5	0.121007
NC_001138.5:210001-220000	AdEA3	0.5	0.0442547
NC_001138.5:220001-230000	AdEA3	0.5	0.0405759
NC_001138.5:30001-40000	AdEA3	1	0.305417
NC_001138.5:40001-50000	AdEA3	1	0.0913172
NC_001138.5:50001-60000	AdEA3	1	0.00483987
NC_001139.9:1-10000	AdEA3	0.75	NA
NC_001139.9:100001-110000	AdEA3	1	0.0361015
NC_001139.9:1060001-1070000	AdEA3	0.25	0.0119834
NC_001139.9:110001-120000	AdEA3	1	0.0223526
NC_001139.9:120001-130000	AdEA3	1	0.130251
NC_001139.9:130001-140000	AdEA3	1	0.213092
NC_001139.9:140001-150000	AdEA3	1	0.27254
NC_001139.9:150001-160000	AdEA3	1	0.406067
NC_001139.9:160001-170000	AdEA3	1	0.149025
NC_001139.9:170001-180000	AdEA3	1	0.163929
NC_001139.9:180001-190000	AdEA3	1	0.177799
NC_001139.9:190001-200000	AdEA3	0.5	NA
NC_001139.9:200001-210000	AdEA3	0.5	0.0157027
NC_001139.9:20001-30000	AdEA3	0.5	0.0391163
NC_001139.9:210001-220000	AdEA3	0.5	0.0573161
NC_001139.9:360001-370000	AdEA3	0.5	0.0921544
NC_001139.9:370001-380000	AdEA3	0.5	0.0532767
NC_001139.9:400001-410000	AdEA3	0.5	NA
NC_001139.9:40001-50000	AdEA3	0.5	0.0250517
NC_001139.9:410001-420000	AdEA3	0.5	0.0491275
NC_001139.9:420001-430000	AdEA3	0.5	0.0734623
NC_001139.9:430001-440000	AdEA3	0.5	0.162266
NC_001139.9:440001-450000	AdEA3	0.5	0.126447
NC_001139.9:460001-470000	AdEA3	0.5	0.0621299
NC_001139.9:60001-70000	AdEA3	0.5	0.00408598
NC_001139.9:700001-710000	AdEA3	0.5	NA
NC_001139.9:70001-80000	AdEA3	0.5	0.0208459
NC_001139.9:710001-720000	AdEA3	0.5	0.161788
NC_001139.9:720001-730000	AdEA3	0.5	0.144388
NC_001139.9:730001-740000	AdEA3	0.5	0.0858651
NC_001139.9:740001-750000	AdEA3	0.5	0.187239
NC_001139.9:770001-780000	AdEA3	0.5	0.049466
NC_001139.9:780001-790000	AdEA3	0.5	0.0979769
NC_001139.9:790001-800000	AdEA3	0.5	NA
NC_001139.9:800001-810000	AdEA3	0.5	0.109532
NC_001139.9:80001-90000	AdEA3	0.5	0.00739376
NC_001139.9:820001-830000	AdEA3	0.5	NA
NC_001140.6:100001-110000	AdEA3	0.5	0.143378
NC_001140.6:10001-20000	AdEA3	1	NA
NC_001140.6:110001-120000	AdEA3	0.5	0.0957335
NC_001140.6:180001-190000	AdEA3	0.5	0.00366011
NC_001140.6:210001-220000	AdEA3	1	NA
NC_001140.6:220001-230000	AdEA3	1	0.0928141
NC_001140.6:230001-240000	AdEA3	1	0.215288
NC_001140.6:240001-250000	AdEA3	1	0.104202
NC_001140.6:250001-260000	AdEA3	0.5	0.0330652
NC_001140.6:260001-270000	AdEA3	0.5	0.021203
NC_001140.6:270001-280000	AdEA3	1	0.0759734
NC_001140.6:280001-290000	AdEA3	1	0.138572
NC_001140.6:290001-300000	AdEA3	1	NA
NC_001140.6:310001-320000	AdEA3	1	0.226664
NC_001140.6:320001-330000	AdEA3	1	0.0709238
NC_001140.6:340001-350000	AdEA3	1	0.199338
NC_001140.6:350001-360000	AdEA3	1	0.193548
NC_001140.6:360001-370000	AdEA3	1	0.142636
NC_001140.6:370001-380000	AdEA3	1	0.195751
NC_001140.6:380001-390000	AdEA3	1	0.182299
NC_001140.6:390001-400000	AdEA3	1	NA
NC_001140.6:400001-410000	AdEA3	1	0.0867172
NC_001140.6:410001-420000	AdEA3	1	0.046107
NC_001140.6:420001-430000	AdEA3	1	0.154437
NC_001140.6:430001-440000	AdEA3	1	0.0942317
NC_001140.6:450001-460000	AdEA3	1	0.344915
NC_001140.6:460001-470000	AdEA3	1	0.176188
NC_001140.6:470001-480000	AdEA3	1	0.188746
NC_001140.6:480001-490000	AdEA3	1	0.121225
NC_001140.6:490001-500000	AdEA3	1	NA
NC_001140.6:500001-510000	AdEA3	1	0.105997
NC_001140.6:510001-520000	AdEA3	1	0.150255
NC_001140.6:520001-530000	AdEA3	1	NA
NC_001140.6:60001-70000	AdEA3	0.5	0.0561299
NC_001140.6:80001-90000	AdEA3	0.5	NA
NC_001140.6:90001-100000	AdEA3	0.5	NA
NC_001141.2:100001-110000	AdEA3	0.5	0.0458408
NC_001141.2:120001-130000	AdEA3	0.5	0.037801
NC_001141.2:130001-140000	AdEA3	1	0.0579618
NC_001141.2:140001-150000	AdEA3	1	0.0983019
NC_001141.2:150001-160000	AdEA3	1	0.0787431
NC_001141.2:190001-200000	AdEA3	1	NA
NC_001141.2:200001-210000	AdEA3	1	NA
NC_001141.2:250001-260000	AdEA3	1	0.0552286
NC_001141.2:260001-270000	AdEA3	1	0.0846427
NC_001141.2:310001-320000	AdEA3	0.5	0.0683939
NC_001141.2:320001-330000	AdEA3	0.5	0.0795401
NC_001141.2:330001-340000	AdEA3	0.5	0.0536484
NC_001141.2:340001-350000	AdEA3	0.5	0.0865295
NC_001141.2:350001-360000	AdEA3	0.5	0.14919
NC_001141.2:360001-370000	AdEA3	0.5	0.142152
NC_001141.2:370001-380000	AdEA3	0.5	0.117802
NC_001141.2:380001-390000	AdEA3	0.5	0.161224
NC_001141.2:390001-400000	AdEA3	0.5	NA
NC_001141.2:400001-410000	AdEA3	0.5	0.0748254
NC_001141.2:410001-420000	AdEA3	0.5	0.063097
NC_001141.2:420001-430000	AdEA3	0.5	0.236508
NC_001141.2:70001-80000	AdEA3	1	0.24354
NC_001141.2:80001-90000	AdEA3	1	0.024401
NC_001141.2:90001-100000	AdEA3	0.5	NA
NC_001142.9:100001-110000	AdEA3	0.5	0.0812881
NC_001142.9:110001-120000	AdEA3	0.5	0.084387
NC_001142.9:120001-130000	AdEA3	0.5	0.21983
NC_001142.9:130001-140000	AdEA3	0.5	0.129725
NC_001142.9:140001-150000	AdEA3	0.5	0.0805309
NC_001142.9:150001-160000	AdEA3	0.5	0.0663243
NC_001142.9:160001-170000	AdEA3	0.5	0.0906159
NC_001142.9:170001-180000	AdEA3	0.5	0.0537845
NC_001142.9:180001-190000	AdEA3	0.5	0.0359621
NC_001142.9:190001-200000	AdEA3	0.5	NA
NC_001142.9:200001-210000	AdEA3	0.5	NA
NC_001142.9:20001-30000	AdEA3	0.25	NA
NC_001142.9:210001-220000	AdEA3	0.5	0.170441
NC_001142.9:220001-230000	AdEA3	0.5	0.131479
NC_001142.9:240001-250000	AdEA3	0.5	0.133685
NC_001142.9:250001-260000	AdEA3	0.5	0.14817
NC_001142.9:260001-270000	AdEA3	0.5	0.0406256
NC_001142.9:280001-290000	AdEA3	0.5	0.107434
NC_001142.9:290001-300000	AdEA3	0.5	NA
NC_001142.9:300001-310000	AdEA3	0.5	0.0164556
NC_001142.9:310001-320000	AdEA3	0.5	0.0695107
NC_001142.9:350001-360000	AdEA3	1	0.560875
NC_001142.9:360001-370000	AdEA3	1	0.1909
NC_001142.9:370001-380000	AdEA3	1	0.134096
NC_001142.9:380001-390000	AdEA3	1	0.112945
NC_001142.9:390001-400000	AdEA3	1	NA
NC_001142.9:400001-410000	AdEA3	1	0.139997
NC_001142.9:40001-50000	AdEA3	0.5	0.00395611
NC_001142.9:410001-420000	AdEA3	1	0.169693
NC_001142.9:420001-430000	AdEA3	1	0.20424
NC_001142.9:430001-440000	AdEA3	1	0.411442
NC_001142.9:440001-450000	AdEA3	1	0.485506
NC_001142.9:450001-460000	AdEA3	1	0.195443
NC_001142.9:460001-470000	AdEA3	0.5	0.0114323
NC_001142.9:490001-500000	AdEA3	0.5	NA
NC_001142.9:500001-510000	AdEA3	1	0.10416
NC_001142.9:510001-520000	AdEA3	1	0.101579
NC_001142.9:520001-530000	AdEA3	0.5	0.0633048
NC_001142.9:530001-540000	AdEA3	0.5	0.0501037
NC_001142.9:540001-550000	AdEA3	0.5	0.0608367
NC_001142.9:550001-560000	AdEA3	0.5	0.107495
NC_001142.9:560001-570000	AdEA3	1	0.218826
NC_001142.9:570001-580000	AdEA3	1	0.117212
NC_001142.9:590001-600000	AdEA3	1	NA
NC_001142.9:600001-610000	AdEA3	1	0.261746
NC_001142.9:630001-640000	AdEA3	1	0.113811
NC_001142.9:650001-660000	AdEA3	1	0.0821223
NC_001142.9:660001-670000	AdEA3	1	0.089318
NC_001142.9:670001-680000	AdEA3	1	0.0362376
NC_001142.9:680001-690000	AdEA3	1	0.0560581
NC_001142.9:690001-700000	AdEA3	1	NA
NC_001142.9:700001-710000	AdEA3	0.5	0.0527763
NC_001142.9:710001-720000	AdEA3	0.5	NA
NC_001142.9:90001-100000	AdEA3	0.5	NA
NC_001143.9:100001-110000	AdEA3	1	0.134723
NC_001143.9:110001-120000	AdEA3	1	0.153267
NC_001143.9:120001-130000	AdEA3	0.5	0.0139874
NC_001143.9:130001-140000	AdEA3	0.5	0.0378352
NC_001143.9:140001-150000	AdEA3	0.5	0.0576084
NC_001143.9:160001-170000	AdEA3	0.5	0.0365084
NC_001143.9:170001-180000	AdEA3	1	0.18625
NC_001143.9:180001-190000	AdEA3	1	0.186585
NC_001143.9:190001-200000	AdEA3	1	NA
NC_001143.9:200001-210000	AdEA3	1	0.188153
NC_001143.9:210001-220000	AdEA3	1	0.309903
NC_001143.9:220001-230000	AdEA3	1	0.146755
NC_001143.9:230001-240000	AdEA3	1	0.178246
NC_001143.9:400001-410000	AdEA3	1	0.145806
NC_001143.9:410001-420000	AdEA3	1	0.298646
NC_001143.9:420001-430000	AdEA3	1	0.179318
NC_001143.9:430001-440000	AdEA3	1	0.372231
NC_001143.9:460001-470000	AdEA3	1	0.0821581
NC_001143.9:470001-480000	AdEA3	1	0.171871
NC_001143.9:600001-610000	AdEA3	0.5	7.92e-05
NC_001143.9:60001-70000	AdEA3	0.5	0.021247
NC_001143.9:70001-80000	AdEA3	0.5	0.0491592
NC_001143.9:80001-90000	AdEA3	0.5	0.0136981
NC_001143.9:90001-100000	AdEA3	0.5	NA
NC_001144.5:100001-110000	AdEA3	0.5	0.0531548
NC_001144.5:1010001-1020000	AdEA3	1	0.194895
NC_001144.5:1020001-1030000	AdEA3	1	0.266667
NC_001144.5:1030001-1040000	AdEA3	1	0.00929409
NC_001144.5:1050001-1060000	AdEA3	1	0.0225488
NC_001144.5:110001-120000	AdEA3	0.5	0.167802
NC_001144.5:120001-130000	AdEA3	1	0.0502415
NC_001144.5:130001-140000	AdEA3	1	0.264011
NC_001144.5:140001-150000	AdEA3	1	0.0148214
NC_001144.5:150001-160000	AdEA3	1	0.136286
NC_001144.5:160001-170000	AdEA3	1	0.112196
NC_001144.5:170001-180000	AdEA3	1	0.236739
NC_001144.5:180001-190000	AdEA3	1	0.0798833
NC_001144.5:190001-200000	AdEA3	1	NA
NC_001144.5:200001-210000	AdEA3	1	0.132089
NC_001144.5:220001-230000	AdEA3	1	0.0115504
NC_001144.5:230001-240000	AdEA3	1	0.109871
NC_001144.5:240001-250000	AdEA3	1	0.208363
NC_001144.5:250001-260000	AdEA3	1	0.0412824
NC_001144.5:270001-280000	AdEA3	0.5	0.0959482
NC_001144.5:280001-290000	AdEA3	0.5	0.0677362
NC_001144.5:290001-300000	AdEA3	0.5	NA
NC_001144.5:30001-40000	AdEA3	1	0.0769258
NC_001144.5:320001-330000	AdEA3	0.5	0.00536459
NC_001144.5:330001-340000	AdEA3	0.5	0.0989326
NC_001144.5:340001-350000	AdEA3	1	0.104636
NC_001144.5:350001-360000	AdEA3	1	0.245937
NC_001144.5:370001-380000	AdEA3	1	0.27383
NC_001144.5:390001-400000	AdEA3	1	NA
NC_001144.5:400001-410000	AdEA3	1	0.0870389
NC_001144.5:40001-50000	AdEA3	1	0.101844
NC_001144.5:410001-420000	AdEA3	1	0.25009
NC_001144.5:420001-430000	AdEA3	1	0.113549
NC_001144.5:430001-440000	AdEA3	1	0.418424
NC_001144.5:500001-510000	AdEA3	1	0.360663
NC_001144.5:50001-60000	AdEA3	1	0.12399
NC_001144.5:510001-520000	AdEA3	1	0.106168
NC_001144.5:520001-530000	AdEA3	1	0.122601
NC_001144.5:530001-540000	AdEA3	1	0.0470404
NC_001144.5:540001-550000	AdEA3	1	0.202269
NC_001144.5:550001-560000	AdEA3	1	0.0983683
NC_001144.5:570001-580000	AdEA3	1	0.16093
NC_001144.5:580001-590000	AdEA3	1	0.196737
NC_001144.5:590001-600000	AdEA3	1	NA
NC_001144.5:600001-610000	AdEA3	1	0.150958
NC_001144.5:60001-70000	AdEA3	1	0.0878519
NC_001144.5:610001-620000	AdEA3	1	0.303409
NC_001144.5:620001-630000	AdEA3	1	0.144476
NC_001144.5:630001-640000	AdEA3	1	0.22908
NC_001144.5:640001-650000	AdEA3	1	0.336635
NC_001144.5:650001-660000	AdEA3	1	0.404762
NC_001144.5:660001-670000	AdEA3	1	0.258471
NC_001144.5:670001-680000	AdEA3	1	0.0701109
NC_001144.5:680001-690000	AdEA3	1	0.0871641
NC_001144.5:690001-700000	AdEA3	1	NA
NC_001144.5:700001-710000	AdEA3	1	0.100062
NC_001144.5:70001-80000	AdEA3	1	0.107775
NC_001144.5:710001-720000	AdEA3	1	0.410822
NC_001144.5:720001-730000	AdEA3	1	0.0207753
NC_001144.5:730001-740000	AdEA3	1	0.293521
NC_001144.5:750001-760000	AdEA3	1	0.310767
NC_001144.5:80001-90000	AdEA3	1	0.14306
NC_001144.5:820001-830000	AdEA3	0.5	0.00311923
NC_001144.5:830001-840000	AdEA3	1	0.261245
NC_001144.5:840001-850000	AdEA3	1	0.0980387
NC_001144.5:860001-870000	AdEA3	1	0.0268522
NC_001144.5:870001-880000	AdEA3	1	0.18107
NC_001144.5:880001-890000	AdEA3	1	0.375183
NC_001144.5:890001-900000	AdEA3	1	NA
NC_001144.5:900001-910000	AdEA3	1	0.114719
NC_001144.5:90001-100000	AdEA3	1	NA
NC_001144.5:910001-920000	AdEA3	1	0.240667
NC_001144.5:920001-930000	AdEA3	1	0.214123
NC_001144.5:930001-940000	AdEA3	1	0.00259883
NC_001145.3:10001-20000	AdEA3	1	0.211035
NC_001145.3:120001-130000	AdEA3	0.5	0.100667
NC_001145.3:130001-140000	AdEA3	0.5	0.0861279
NC_001145.3:140001-150000	AdEA3	0.5	0.0092447
NC_001145.3:150001-160000	AdEA3	0.5	0.0255473
NC_001145.3:160001-170000	AdEA3	0.5	0.0393471
NC_001145.3:20001-30000	AdEA3	1	0.210135
NC_001145.3:30001-40000	AdEA3	1	0.164614
NC_001145.3:40001-50000	AdEA3	1	0.188208
NC_001145.3:50001-60000	AdEA3	1	0.0605418
NC_001145.3:580001-590000	AdEA3	1	0.122986
NC_001145.3:590001-600000	AdEA3	1	NA
NC_001145.3:600001-610000	AdEA3	1	0.292956
NC_001145.3:60001-70000	AdEA3	1	0.0657548
NC_001145.3:610001-620000	AdEA3	1	0.266667
NC_001145.3:620001-630000	AdEA3	1	0.155635
NC_001145.3:630001-640000	AdEA3	1	0.0731434
NC_001145.3:640001-650000	AdEA3	1	0.0541745
NC_001145.3:650001-660000	AdEA3	1	0.166906
NC_001145.3:660001-670000	AdEA3	1	0.159194
NC_001145.3:670001-680000	AdEA3	1	0.0758394
NC_001145.3:70001-80000	AdEA3	1	0.130388
NC_001145.3:80001-90000	AdEA3	1	0.244075
NC_001145.3:90001-100000	AdEA3	0.5	NA
NC_001146.8:140001-150000	AdEA3	1	0.0116256
NC_001146.8:20001-30000	AdEA3	1	0.13979
NC_001146.8:240001-250000	AdEA3	0.5	0.0581179
NC_001146.8:250001-260000	AdEA3	0.5	0.0549498
NC_001146.8:300001-310000	AdEA3	1	0.0672715
NC_001146.8:30001-40000	AdEA3	1	0.0670422
NC_001146.8:320001-330000	AdEA3	1	0.11752
NC_001146.8:330001-340000	AdEA3	1	0.218792
NC_001146.8:340001-350000	AdEA3	1	0.196918
NC_001146.8:350001-360000	AdEA3	1	0.0815807
NC_001146.8:360001-370000	AdEA3	1	0.129168
NC_001146.8:380001-390000	AdEA3	1	0.00439622
NC_001146.8:390001-400000	AdEA3	1	NA
NC_001146.8:400001-410000	AdEA3	1	0.127963
NC_001146.8:40001-50000	AdEA3	1	0.158255
NC_001146.8:410001-420000	AdEA3	1	0.0361446
NC_001146.8:440001-450000	AdEA3	1	0.141081
NC_001146.8:450001-460000	AdEA3	1	0.0937243
NC_001146.8:460001-470000	AdEA3	1	0.167335
NC_001146.8:470001-480000	AdEA3	1	0.15665
NC_001146.8:50001-60000	AdEA3	1	0.0743127
NC_001146.8:720001-730000	AdEA3	1	0.153092
NC_001147.6:1010001-1020000	AdEA3	0.5	0.0105637
NC_001147.6:1020001-1030000	AdEA3	0.5	0.0884975
NC_001147.6:1030001-1040000	AdEA3	0.5	0.113905
NC_001147.6:1050001-1060000	AdEA3	0.5	0.11335
NC_001147.6:1060001-1070000	AdEA3	0.5	0.0854103
NC_001147.6:170001-180000	AdEA3	1	0.401034
NC_001147.6:180001-190000	AdEA3	1	0.235356
NC_001147.6:190001-200000	AdEA3	1	NA
NC_001147.6:200001-210000	AdEA3	1	0.0200479
NC_001147.6:210001-220000	AdEA3	1	0.097866
NC_001147.6:220001-230000	AdEA3	1	0.0583807
NC_001147.6:230001-240000	AdEA3	1	0.100813
NC_001147.6:240001-250000	AdEA3	1	0.138849
NC_001147.6:250001-260000	AdEA3	1	0.22476
NC_001147.6:260001-270000	AdEA3	1	0.0684167
NC_001147.6:270001-280000	AdEA3	1	0.312295
NC_001147.6:300001-310000	AdEA3	1	0.00156945
NC_001147.6:400001-410000	AdEA3	1	0.191721
NC_001147.6:410001-420000	AdEA3	1	0.235631
NC_001147.6:420001-430000	AdEA3	1	0.33639
NC_001147.6:430001-440000	AdEA3	1	0.168638
NC_001147.6:440001-450000	AdEA3	1	0.247209
NC_001147.6:450001-460000	AdEA3	1	0.0630891
NC_001147.6:460001-470000	AdEA3	1	0.288994
NC_001147.6:470001-480000	AdEA3	1	0.142699
NC_001147.6:480001-490000	AdEA3	1	0.222001
NC_001147.6:490001-500000	AdEA3	1	NA
NC_001147.6:510001-520000	AdEA3	1	0.419052
NC_001147.6:520001-530000	AdEA3	1	0.380744
NC_001147.6:530001-540000	AdEA3	1	0.35917
NC_001147.6:540001-550000	AdEA3	1	0.0828363
NC_001147.6:550001-560000	AdEA3	1	0.179814
NC_001147.6:560001-570000	AdEA3	1	0.378092
NC_001147.6:570001-580000	AdEA3	1	0.0999678
NC_001147.6:580001-590000	AdEA3	1	0.201304
NC_001147.6:590001-600000	AdEA3	1	NA
NC_001147.6:600001-610000	AdEA3	1	0.135587
NC_001147.6:610001-620000	AdEA3	1	0.0918363
NC_001147.6:620001-630000	AdEA3	1	0.316006
NC_001147.6:630001-640000	AdEA3	1	0.146088
NC_001147.6:640001-650000	AdEA3	1	0.0405237
NC_001147.6:650001-660000	AdEA3	1	0.0418561
NC_001147.6:690001-700000	AdEA3	1	NA
NC_001147.6:700001-710000	AdEA3	0.5	NA
NC_001147.6:710001-720000	AdEA3	0.5	0.150447
NC_001147.6:720001-730000	AdEA3	0.5	0.0443029
NC_001147.6:730001-740000	AdEA3	0.5	0.00867298
NC_001147.6:740001-750000	AdEA3	0.5	0.0450826
NC_001147.6:760001-770000	AdEA3	0.5	0.0140472
NC_001147.6:770001-780000	AdEA3	0.5	0.0639646
NC_001147.6:780001-790000	AdEA3	0.5	0.121481
NC_001147.6:790001-800000	AdEA3	0.5	NA
NC_001147.6:800001-810000	AdEA3	0.5	0.100914
NC_001147.6:810001-820000	AdEA3	0.5	0.0211432
NC_001147.6:820001-830000	AdEA3	0.5	0.0282082
NC_001147.6:910001-920000	AdEA3	0.5	0.012616
NC_001147.6:920001-930000	AdEA3	0.5	0.0649854
NC_001147.6:930001-940000	AdEA3	0.5	0.044409
NC_001147.6:940001-950000	AdEA3	0.5	0.0933768
NC_001147.6:950001-960000	AdEA3	0.5	0.0384044
NC_001147.6:960001-970000	AdEA3	0.5	0.0976693
NC_001147.6:970001-980000	AdEA3	0.5	0.137391
NC_001147.6:980001-990000	AdEA3	0.5	0.0790696
NC_001148.4:100001-110000	AdEA3	1	0.154417
NC_001148.4:20001-30000	AdEA3	0.5	0.267186
NC_001148.4:40001-50000	AdEA3	1	0.244128
NC_001148.4:50001-60000	AdEA3	1	NA
NC_001148.4:570001-580000	AdEA3	1	0.574682
NC_001148.4:580001-590000	AdEA3	1	0.498209
NC_001148.4:590001-600000	AdEA3	1	NA
NC_001148.4:670001-680000	AdEA3	1	0.202026
NC_001148.4:680001-690000	AdEA3	1	0.149741
NC_001148.4:690001-700000	AdEA3	1	NA
NC_001148.4:700001-710000	AdEA3	1	0.129037
NC_001148.4:70001-80000	AdEA3	1	0.026809
NC_001148.4:710001-720000	AdEA3	1	0.115974
NC_001148.4:720001-730000	AdEA3	1	0.306004
NC_001148.4:730001-740000	AdEA3	1	0.204774
NC_001148.4:770001-780000	AdEA3	0.5	0.0270251
NC_001148.4:780001-790000	AdEA3	0.5	0.0280555
NC_001148.4:790001-800000	AdEA3	0.5	NA
NC_001148.4:800001-810000	AdEA3	0.5	NA
NC_001148.4:80001-90000	AdEA3	1	0.290303
NC_001148.4:810001-820000	AdEA3	0.5	0.00913134
NC_001148.4:820001-830000	AdEA3	1	0.144594
NC_001148.4:830001-840000	AdEA3	1	0.0746742
NC_001148.4:840001-850000	AdEA3	0.5	NA
NC_001148.4:850001-860000	AdEA3	0.5	0.0833333
NC_001148.4:870001-880000	AdEA3	0.5	0.00960889
NC_001148.4:880001-890000	AdEA3	1	0.118887
NC_001148.4:890001-900000	AdEA3	1	NA
NC_001148.4:90001-100000	AdEA3	1	NA
NC_001148.4:910001-920000	AdEA3	0.5	0.0481761
NC_001148.4:920001-930000	AdEA3	1	0.187009
NC_001148.4:930001-940000	AdEA3	1	0.0870259
