# Supplementary material for: Recombination, admixture and genome instability shape the genomic landscape of Saccharomyces cerevisiae derived from spontaneous grape ferments
Source: PLoS Genet. 2024 Mar 22;20(3):e1011223. doi: 10.1371/journal.pgen.1011223 (PMC10990190; doi:10.1371/journal.pgen.1011223)
Supplement: S3 Table — (XLSX) [file pgen.1011223.s027.xlsx]

## Sheet: S3 Table
S3 Table: Permutation based clustering of spontaneous wine yeast isolates using the coancestry coefficient to identify lineages and clonal clusters
Sample	Group	Clonal Cluster
2018_P22_H10_S35	G001
2018_P51_D12_S96	G001
K-8_S65	Outlier001
2018_P49_G11_S105	Outlier002
2018_P49_F2_S5	Outlier003
2018_P51_F11_S28	G002
2018_P51_H11_S93	G002
D-2_S19	G003
H-6_S45	G003
2_A5_S4	G003
2018_P20_A9_S127	G003
2018_P31_B10_S117	Outlier004
2018_P53_C1_S126	G004	CC1
2018_P53_A9_S74	G004	CC1
2018_P53_C5_S104	G004	CC1
2_D3_S25	Outlier005
2018_P34_E10_S67	Outlier006
G-2_S37	G005
1_G8_S112	G005
2_B2_S8	G005
2018_P20_B8_S92	G005
H-5_S44	G005
2_D1_S22	G006
1_B12_S50	G006
2_D6_S28	G006
2018_P20_F10_S154	Outlier007
2018_P28_H2_S17	Outlier008
2018_P32_G4_S1	Outlier009
1_H5_S121	Outlier010
1_A2_S45	G007
1_E3_S80	G007
1_E10_S87	Outlier011
D-8_S22	G008
1_H12_S129	G008
C-2_S14	G008
D-12_S24	G008
2018_P53_F11_S95	G009
2018_P24_H3_S38	G009	CC2
2018_P24_H5_S138	G009	CC2
2018_P28_D12_S32	G010	CC3
2018_P53_E8_S141	G010	CC3
2018_P20_C11_S156	Outlier012
2018_P53_G6_S50	Outlier013
I-2_S49	Outlier014
1_F7_S97	Outlier015
O-12_S84	G011
1_D12_S76	G011
Y1-P2-A01_S45	G011
J-7_S57	G011	CC4
O-1_S79	G011	CC4
O-11_S83	G011	CC4
N-12_S78	G011	CC4
O-6_S81	G011	CC4
T-10_S114	Outlier016
2018_P51_D2_S152	Outlier017
Q-3_S92	G012
Q-4_S93	G012
T-4_S110	G012
T-9_S113	G012
P-7_S87	G012
Q-9_S95	G012
U-2_S127	G012
V-3_S116	G012	CC5
V-5_S117	G012	CC5
2018_P48_H3_S73	G013
2018_P55_E8_S160	G013
C-8_S17	Outlier018
1_F10_S101	G014
2018_P28_G8_S51	G014
1_F11_S102	G014	CC6
1_G7_S110	G014	CC6
1_D4_S68	G015
1_E8_S85	G015
V-7_S118	G016
1_C7_S58	G016
2_B3_S9	G016
2018_P51_C1_S39	G016
2018_P34_F2_S107	G017
E-5_S27	G017
2018_P5_D5_S18	Outlier019
1_C12_S63	G018
2018_P73_A10_S15	G018
1_E1_S77	G018
2018_P70_F11_S34	G018	CC7
2018_P34_E2_S59	G018	CC7
2018_P16_A7_S153	G018	CC7
2018_P44_G12_S24	G018	CC7
2018_P34_C10_S33	G018	CC7
2018_P34_C1_S135	G018	CC7
L-6_S69	Outlier020
V-12_S120	G019
R-2_S97	G019
2019_P23_G12_S158	G019
R-3_S98	G019
P-x_S89	Outlier021
2018_P28_C1_S114	Outlier022
2018_P68_H3_S63	Outlier023
2018_P24_B5_S16	G020
2018_P24_A8_S8	G020
2018_P48_F5_S149	G020
2018_P24_E2_S100	G020
N-2_S73	G020
I-11_S54	Outlier024
2018_P31_G7_S57	G021
2018_P16_F5_S43	G021	CC8
2018_P70_C2_S86	G021	CC8
1_A4_S67	G022
I-5_S51	G022
1_D8_S72	Outlier025
I-4_S50	G023
2018_P73_H10_S69	G023
2018_P73_F5_S62	G023	CC9
2019_P15_D5_S157	G023	CC9
2019_P23_G9_S41	G023	CC9
2018_P73_C12_S136	G023	CC9
2018_P73_C8_S87	G023	CC9
1_C4_S54	Outlier026
1_D2_S65	G024
1_F9_S99	G024
1_F1_S91	Outlier027
1_A5_S78	Outlier028
1_B10_S48	Outlier029
1_H1_S117	Outlier030
1_D9_S73	G025	CC10
1_E5_S82	G025	CC10
1_C6_S57	G026	CC10
1_B1_S35	G026	CC10
1_C5_S55	G026	CC10
1_D1_S64	G026	CC10
1_H9_S126	G027	CC10
1_B2_S39	G027	CC10
1_G5_S108	G027	CC10
1_A12_S24	G028
1_B8_S46	G028
1_B4_S41	G029
Y1-P2-H03_S14	G029
T1-P2-E04_S58	G029
T2-P2-F01_S20	G029
2019_P15_F7_S71	G029
2018_P44_H8_S98	G029
Y3-P2-G12_S9	G029
2019_P20_A2_S47	G030	CC11
2019_P20_A3_S22	G030	CC11
2019_P25_G2_S29	G031	CC12
2018_P1_H11_S79	G031	CC12
2019_P14_C11_S159	G031	CC12
2019_P6_F1_S166	G031	CC12
1_G11_S115	G032	CC13
1_G3_S106	G032	CC13
2019_P16_A11_S49	G033
2019_P20_A1_S111	G033
2019_P15_C7_S151	G034
2019_P14_F7_S112	G034
2019_P25_C11_S133	G034
2019_P25_A2_S75	Outlier031
2019_P15_A7_S46	Outlier032
2019_P16_A8_S116	Outlier033
2019_P25_B3_S76	Outlier034
2019_P25_C3_S168	Outlier035
2019_P14_H10_S165	G035	CC14
2019_P6_A10_S48	G035	CC14
2019_P6_B2_S21	G035	CC14
1_B5_S42	G035	CC15
1_C3_S53	G035	CC15
2019_P25_G9_S40	Outlier036	CC16
2019_P15_H5_S139	G036	CC16
2019_P6_C4_S66	G036	CC16
2019_P16_A10_S121	G036	CC16
2019_P20_A5_S148	G036	CC16
2019_P15_E3_S83	G037	CC16
2019_P6_A4_S31	G037	CC16
2018_P5_A9_S120	G037	CC16
2018_P1_A9_S82	G037	CC16
2018_P31_A9_S64	G037	CC16
2018_P1_E8_S167	G037	CC16
2018_P1_A1_S99	G037	CC16
2018_P1_D4_S54	G037	CC16
1_D6_S70	G038	CC17
1_G2_S105	G038	CC17
1_A3_S56	G039	CC17
1_F5_S95	G039	CC17
1_G9_S113	G039	CC17
1_A11_S13	G039	CC17
1_C2_S52	G039	CC17
1_H6_S123	G039	CC17
1_A1_S1	G039	CC17
1_H7_S124	G039	CC17
1_G10_S114	G039	CC17
1_A10_S2	G039	CC17
1_C10_S61	G039	CC17
1_B6_S43	G039	CC17
1_F6_S96	G039	CC17
2018_P24_C9_S164	G040
2018_P48_H11_S132	G040
2018_P28_E1_S80	G040	CC18
2018_P48_F6_S155	G040	CC18
2018_P68_A11_S101	G040	CC18
N-10_S77	Outlier037
L-4_S68	Outlier038
2018_P49_F7_S11	Outlier039
2018_P68_A8_S88	G041	CC19
2018_P55_H5_S89	G041	CC19
2018_P68_G10_S25	G041	CC19
2018_P55_C5_S130	G041	CC19
2018_P55_G2_S27	G041	CC19
J-5_S56	G042	CC20
J-9_S58	G042	CC20
L-9_S71	G043
N-5_S75	G043
1_H11_S128	Outlier040
N-3_S74	Outlier041
C-3_S15	Outlier042
2_C6_S20	G044
E-2_S25	G044
2018_P31_D1_S137	G044
2018_P32_C11_S72	G044
1_E11_S88	G045
1_B7_S44	G045
2018_P5_B2_S70	G045
2018_P70_G8_S119	G045
1_3F_S93	G046
2019_P6_C9_S4	G046
1_A9_S122	G046
1_G1_S104	G046
2018_P31_H2_S118	G047
2018_P31_F7_S37	G047
2018_P5_G7_S106	G047
2018_P5_B12_S128	G048
2018_P5_E4_S77	G048
1_D7_S71	G049
2018_P32_E2_S94	G049
J-2_S55	G049
2_B1_S7	G049
C-12_S18	G049
2018_P22_F9_S56	G049
1_C9_S60	G049
2019_P14_D1_S109	G049
2018_P49_A3_S81	G049
2018_P44_E1_S122	G049
2019_P14_D7_S52	G049
B-7_S10	G049
2_D2_S23	G049
F-6_S33	G049
2018_P44_D12_S53	G049
2018_P48_C5_S162	G049
T2-P2-E01_S12	G049
Y3-P1-E09_S56	G049
1_H3_S119	G050
2_D5_S27	G050
2018_P20_H5_S19	G051
2_C3_S17	G051
2018_P20_F4_S124	G051
D-4_S20	G051
C-6_S16	G051
Y2-P2-A10_S55	G051
2_E2_S31	G052
2018_P28_F9_S123	G052
O-3_S80	G052
J-11_S60	G052	CC21
Y2-P2-G07_S16	G052	CC21
P-8_S88	Outlier043
1_E4_S81	Outlier044
Q-12_S96	Outlier045
2019_P23_F1_S45	G053
2019_P24_B6_S42	G053
P-12_S90	G053
T2-P2-G02_S36	G053
2019_P23_C5_S134	G053
R-5_S99	G053
1_E12_S90	G054
1_E9_S86	G054
P-2_S85	G054
2018_P34_H11_S61	Outlier046
1_D5_S69	Outlier047
B-8_S11	Outlier048
S-2_S103	Outlier049
D-x_S21	G055	CC22
G-3_S38	G055	CC22
G-10_S42	G055	CC22
G-5_S39	G055	CC22
H-12_S48	G056	CC22
H-7_S46	G056	CC22
H-9_S47	G056	CC22
U-10_S131	Outlier050
S-10_S107	Outlier051
1_G4_S107	Outlier052
U-8_S129	G057
U-9_S130	G057	CC23
R-7_S100	G057	CC23
V-10_S119	G057	CC23
2019_P23_D11_S150	G058
V-2_S132	G058
T-5_S111	G058
U-5_S128	G058
T1-P1-D08_S34	G058
T-1_S109	G058
1_H8_S125	G059
1_A6_S89	G059
2019_P23_C10_S169	G059
S-8_S106	G059
