# Supplementary material for: Recombination, admixture and genome instability shape the genomic landscape of Saccharomyces cerevisiae derived from spontaneous grape ferments
Source: PLoS Genet. 2024 Mar 22;20(3):e1011223. doi: 10.1371/journal.pgen.1011223 (PMC10990190; doi:10.1371/journal.pgen.1011223)
Supplement: S4 Table — (XLSX) [file pgen.1011223.s028.xlsx]

## Sheet: S4 Table
S4 Table: Commercial lineages assigned to lineages using coancestry coefficient
Lineage	Sample
l1	1083
l1	1910
l2	1001
l2	1428
l2	1429
l2	1451
l2	1498
l2	1616
l2	1638
l2	1639
l2	1642
l2	1697
l2	1762
l2	1775
l2	1795
l2	1902
l2	1912
l2	1939
l2	1962
l2	2260
l2	2340
l2	2850
l2	2869
l2	2871
l2	2872
l2	2873
l2	2881
l2	2901
l2	2905
l2	838
l3	1537
l3	2897
l4	2776
l4	2879
l5	814
l5	834
l5	947
l6	292
l6	763
l7	1899
l7	2868
l7	2904
l8	2848
l8	2921
l9	1482
l9	1487
l9	1496
l9	2896
l10	1688
l10	2913
l11	2856
l11	2861
l12	1706
l12	1712
l12	1714
l12	1743
l12	1754
l13	792
l13	793
l14	1787
l14	1901
l14	1950
l14	2863
l14	2877
l14	858
l14	896
l15	1491
l15	1946
l15	2908
l16	1483
l16	2255
l17	1431
l17	1494
l17	796
l18	1495
l18	1736
l18	2849
l19	266
l19	2907
l19	937
l20	2852
l20	2864
l20	2867
l21	1489
l21	2874
l22	2226
l22	971
l23	2077
l23	2909
l23	2933
l24	2006
l24	2851
l24	2870
l24	2899
l25	1716
l25	1724
