# Supplementary material for: Recombination, admixture and genome instability shape the genomic landscape of Saccharomyces cerevisiae derived from spontaneous grape ferments
Source: PLoS Genet. 2024 Mar 22;20(3):e1011223. doi: 10.1371/journal.pgen.1011223 (PMC10990190; doi:10.1371/journal.pgen.1011223)
Supplement: S5 Table — (XLSX) [file pgen.1011223.s029.xlsx]

## Sheet: S5 Table
S5 Table: Spontaneous isolates clonally related to commercial isolates and their lineage origin
Sample	Commercial Lineage Origin
H-9_S47	1492
H-7_S46	1492
H-12_S48	1492
G-5_S39	1492
G-10_S42	1492
G-3_S38	1492
D-x_S31	1492
2018_P31_G7_S57	l17
