# Supplementary material for: Recombination, admixture and genome instability shape the genomic landscape of Saccharomyces cerevisiae derived from spontaneous grape ferments
Source: PLoS Genet. 2024 Mar 22;20(3):e1011223. doi: 10.1371/journal.pgen.1011223 (PMC10990190; doi:10.1371/journal.pgen.1011223)
Supplement: S6 Table — (XLSX) [file pgen.1011223.s030.xlsx]

## Sheet: S6 Table
S6 Table: Spontaneous isolate ploidy and heterozygosity estimated using smudgeplot
Sample	Ploidy	Heterozygosity
A-11_S5	diploid	0.00646
A-12_S6	diploid	0.00565
A-3_S1	diploid	0.00993
A-5_S2	diploid	0.00479
A-8_S3	diploid	0.00905
A-9_S4	diploid	0.00549
B-10_S12	diploid	0.00507
B-1_S7	diploid	0.0139
B-3_S8	diploid	0.0156
B-4_S9	diploid	0.00531
B-7_S10	diploid	0.00211
B-8_S11	diploid	0.00331
C-12_S18	diploid	0.00315
C-1_S13	diploid	0.00525
C-2_S14	diploid	0.00254
C-3_S15	diploid	0.00353
C-6_S16	diploid	0.118
C-8_S17	triploid	0.118
D-12_S24	diploid	0.00258
D-2_S19	diploid	0.0015
D-4_S20	diploid	0.0027
D-8_S22	diploid	0.00228
D-9_S23	diploid	0.00325
D-x_S21	diploid	0.0022
E-10_S29	diploid	0.0951
E-11_S30	hexaploid	0.0701
E-2_S25	diploid	0.0728
E-3_S26	diploid	0.0667
E-5_S27	diploid	0.0772
E-7_S28	haploid	1e-05
F-12_S36	diploid	0.00331
F-2_S31	diploid	0.00286
F-3_S32	diploid	0.12
F-6_S33	diploid	0.00116
F-7_S34	diploid	0.00264
F-8_S35	diploid	0.00405
G-10_S42	diploid	0.00184
G-2_S37	diploid	0.000179
G-3_S38	diploid	0.00044
G-5_S39	heptaploid	0.153
G-6_S40	diploid	0.00303
H-12_S48	triploid	0.00162
H-4_S43	diploid	0.00309
H-5_S44	diploid	0.00183
H-6_S45	diploid	0.00109
H-7_S46	triploid	0.000517
H-9_S47	diploid	0.00171
I-10_S53	diploid	0.00298
I-11_S54	diploid	0.000967
I-2_S49	diploid	0.0026
I-4_S50	diploid	0.000309
I-5_S51	diploid	0.00269
J-10_S59	diploid	0.0048
J-11_S60	diploid	0.00256
J-2_S55	diploid	0.00187
J-5_S56	diploid	0.00228
J-7_S57	tetraploid	0.14
J-9_S58	pentaploid	0.154
K-8_S65	diploid	0.114
K-9_S66	diploid	0.00138
L-10_S72	diploid	0.00483
L-1_S67	diploid	0.00483
L-4_S68	diploid	0.122
L-6_S69	diploid	0.00474
L-7_S70	diploid	0.00328
L-9_S71	diploid	0.116
N-10_S77	diploid	0.00191
N-12_S78	diploid	0.00171
N-2_S73	diploid	0.00229
N-3_S74	diploid	0.00237
N-5_S75	diploid	0.00246
N-6_S76	diploid	0.00381
O-11_S83	diploid	0.132
O-12_S84	diploid	0.00197
O-1_S79	diploid	0.128
O-3_S80	triploid	0.00325
O-6_S81	diploid	0.134
O-7_S82	diploid	0.00353
P-12_S90	diploid	0.118
P-2_S85	diploid	0.127
P-4_S86	diploid	0.00254
P-7_S87	triploid	0.00254
P-8_S88	diploid	0.13
P-x_S89	triploid	0.00225
Q-12_S96	diploid	0.116
Q-2_S91	diploid	0.113
Q-3_S92	diploid	0.104
Q-4_S93	diploid	0.114
Q-5_S94	diploid	0.00493
Q-9_S95	diploid	0.11
R-11_S102	diploid	0.0182
R-2_S97	diploid	0.00448
R-3_S98	diploid	0.00691
R-5_S99	diploid	0.00676
R-7_S100	diploid	0.00903
R-9_S101	diploid	0.0116
S-10_S107	diploid	0.0827
S-12_S108	pentaploid	0.0941
S-2_S103	diploid	0.0834
S-4_S104	diploid	0.0788
S-5_S105	diploid	0.0897
S-8_S106	diploid	0.0123
T-10_S114	diploid	0.0757
T-1_S109	triploid	0.0656
T-4_S110	diploid	0.0691
T-5_S111	diploid	0.0657
T-8_S112	diploid	0.078
T-9_S113	diploid	0.0742
U-10_S131	diploid	0.118
U-1_S115	diploid	0.0124
U-2_S127	triploid	0.119
U-5_S128	triploid	0.111
U-8_S129	diploid	0.107
U-9_S130	diploid	0.00296
V-10_S119	diploid	0.0755
V-12_S120	diploid	0.0937
V-2_S132	diploid	0.0757
V-3_S116	diploid	0.0858
V-5_S117	diploid	0.0742
V-7_S118	diploid	0.0909
W-11_S126	diploid	0.149
W-1_S121	diploid	0.00806
W-2_S122	diploid	0.0081
W-4_S123	diploid	0.00536
W-7_S124	diploid	0.00661
W-9_S125	haploid	1e-05
2018_P1_A1	diploid	1e-05
2018_P1_A9	diploid	0.00257
2018_P1_D4	diploid	0.00147
2018_P1_E8	diploid	0.000516
2018_P1_G2	diploid	1e-05
2018_P1_H11	diploid	0.00127
2018_P16_A7	diploid	4.1e-05
2018_P16_C2	diploid	6.18e-05
2018_P16_E7	diploid	0.000181
2018_P16_F12	diploid	1e-05
2018_P16_F5	diploid	1e-05
2018_P16_H6	diploid	3.49e-05
2018_P20_A9	diploid	0.000501
2018_P20_B8	diploid	1e-05
2018_P20_C11	diploid	1e-05
2018_P20_F10	diploid	0.000411
2018_P20_F4	diploid	1e-05
2018_P20_H5	diploid	1e-05
2018_P22_B1	diploid	0.00435
2018_P22_C11	diploid	1e-05
2018_P22_E10	diploid	0.000394
2018_P22_F9	diploid	1e-05
2018_P22_H10	diploid	1e-05
2018_P22_H6	diploid	1e-05
2018_P24_A8	diploid	1e-05
2018_P24_B5	diploid	1e-05
2018_P24_C9	diploid	1e-05
2018_P24_E2	diploid	1e-05
2018_P24_H3	diploid	1e-05
2018_P24_H5	diploid	1e-05
2018_P28_C1	diploid	0.00123
2018_P28_D12	diploid	0.000855
2018_P28_E1	diploid	0.000487
2018_P28_F9	diploid	0.000207
2018_P28_G8	diploid	0.000182
2018_P28_H2	diploid	0.000299
2018_P31_A9	diploid	0.000158
2018_P31_B10	diploid	0.000293
2018_P31_D1	diploid	0.000242
2018_P31_F7	diploid	0.000705
2018_P31_G7	diploid	0.000161
2018_P31_H2	diploid	0.000245
2018_P32_A3	diploid	0.00187
2018_P32_C11	diploid	4.7e-05
2018_P32_D4	diploid	0.00328
2018_P32_E2	diploid	0.000172
2018_P32_G4	diploid	0.000862
2018_P32_H12	diploid	0.00111
2018_P34_C1	diploid	1e-05
2018_P34_C10	diploid	0.000125
2018_P34_E10	triploid	0.000682
2018_P34_E2	diploid	1e-05
2018_P34_F2	diploid	0.000785
2018_P34_H11	diploid	0.000139
2018_P44_A5	diploid	0.00367
2018_P44_D12	diploid	1e-05
2018_P44_E1	diploid	1e-05
2018_P44_G12	diploid	1e-05
2018_P44_G6	diploid	0.00198
2018_P44_H8	diploid	1e-05
2018_P48_C5	diploid	1e-05
2018_P48_F5	diploid	0.0974
2018_P48_F6	diploid	1e-05
2018_P48_G11	diploid	0.142
2018_P48_H11	diploid	0.1
2018_P48_H3	hexaploid	0.146
2018_P49_A3	diploid	1e-05
2018_P49_C7	diploid	0.000649
2018_P49_E12	diploid	0.00135
2018_P49_F2	diploid	0.00084
2018_P49_F7	diploid	1e-05
2018_P49_G11	diploid	1e-05
2018_P5_A9	diploid	1e-05
2018_P5_B12	diploid	0.0995
2018_P5_B2	diploid	1e-05
2018_P5_D5	diploid	0.0986
2018_P5_E4	diploid	1e-05
2018_P5_G7	diploid	0.0022
2018_P51_C1	diploid	0.106
2018_P51_D12	diploid	1e-05
2018_P51_D2	diploid	0.102
2018_P51_F11	diploid	0.000896
2018_P51_H11	diploid	1e-05
2018_P51_H4	diploid	0.108
2018_P53_A9	diploid	1e-05
2018_P53_C1	diploid	1e-05
2018_P53_C5	diploid	0.101
2018_P53_E8	diploid	1e-05
2018_P53_F11	diploid	0.0582
2018_P53_G6	diploid	1e-05
2018_P55_C5	diploid	8.31e-05
2018_P55_E8	diploid	0.000143
2018_P55_F11	hexaploid	0.000144
2018_P55_G2	diploid	3.14e-05
2018_P55_G9	hexaploid	0.00138
2018_P55_H5	diploid	0.000149
2018_P68_A11	diploid	1e-05
2018_P68_A8	diploid	3.22e-05
2018_P68_D8	diploid	0.000437
2018_P68_G10	diploid	0.00232
2018_P68_H1	diploid	0.0884
2018_P68_H3	diploid	1e-05
2018_P70_C2	diploid	1e-05
2018_P70_C8	diploid	0.0898
2018_P70_D2	diploid	0.0841
2018_P70_E4	diploid	0.105
2018_P70_F11	diploid	0.078
2018_P70_G8	diploid	1e-05
2018_P73_A10	diploid	1e-05
2018_P73_C12	diploid	0.000224
2018_P73_C8	diploid	1e-05
2018_P73_F5	diploid	1e-05
2018_P73_H10	diploid	0.106
2019_P14_B7	diploid	0.000128
2019_P14_C11	diploid	1e-05
2019_P14_D1	diploid	1e-05
2019_P14_D7	diploid	0.104
2019_P14_F7	diploid	0.000841
2019_P14_H10	diploid	1e-05
2019_P15_A7	diploid	1e-05
2019_P15_C7	diploid	9.42e-05
2019_P15_D5	triploid	1e-05
2019_P15_E3	diploid	1e-05
2019_P15_F7	diploid	1e-05
2019_P15_H5	diploid	1e-05
2019_P16_A10	diploid	1e-05
2019_P16_A11	diploid	1e-05
2019_P16_A8	diploid	1e-05
2019_P20_A1	diploid	1e-05
2019_P20_A2	diploid	1e-05
2019_P20_A3	diploid	1e-05
2019_P20_A5	diploid	0.00106
2019_P23_C10	diploid	1e-05
2019_P23_C5	diploid	1e-05
2019_P23_D11	diploid	1e-05
2019_P23_F1	diploid	1e-05
2019_P23_G12	diploid	1e-05
2019_P23_G9	diploid	1e-05
2019_P24_B6	diploid	1e-05
2019_P25_A2	diploid	0.105
2019_P25_B3	diploid	1e-05
2019_P25_C11	hexaploid	0.0987
2019_P25_C3	diploid	0.104
2019_P25_G2	diploid	0.101
2019_P25_G9	diploid	1e-05
2019_P6_A10	diploid	1e-05
2019_P6_A4	diploid	1e-05
2019_P6_B2	diploid	1e-05
2019_P6_C4	diploid	1e-05
2019_P6_C9	diploid	1e-05
2019_P6_F1	diploid	1e-05
T1-P1-D08	diploid	0.00233
T1-P2-E01	diploid	0.00375
T1-P2-E04	diploid	0.00342
T2-P2-E01	diploid	0.00269
T2-P2-F01	diploid	0.00215
T2-P2-G02	diploid	0.00359
Y1-P1-A02	diploid	0.00555
Y1-P1-A06	diploid	0.00657
Y1-P1-D11	diploid	0.0106
Y1-P1-H05	diploid	1e-05
Y1-P2-A01	diploid	0.00311
Y1-P2-B08	pentaploid	0.00514
Y1-P2-H03	diploid	0.00277
Y2-P1-A03	diploid	0.00539
Y2-P1-A05	diploid	0.00507
Y2-P1-D04	diploid	0.00416
Y2-P1-E10	diploid	0.00201
Y2-P2-A03	diploid	0.00689
Y2-P2-A10	diploid	0.00233
Y2-P2-E04	diploid	0.00468
Y2-P2-G07	diploid	0.003
Y3-P1-A02	diploid	0.00426
Y3-P1-C04	diploid	1e-05
Y3-P1-D02	diploid	0.00402
Y3-P1-E09	diploid	0.00297
Y3-P1-E10	diploid	0.00723
Y3-P1-G08	diploid	0.00695
Y3-P2-C04	diploid	0.00428
Y3-P2-E02	diploid	0.00475
Y3-P2-G12	diploid	0.00269
1_3F_S93	diploid	0.00342
1_A10_S2	diploid	1e-05
1_A11_S13	diploid	0.00353
1_A12_S24	diploid	0.00266
1_A1_S1	diploid	0.00419
1_A2_S45	diploid	1e-05
1_A3_S56	diploid	0.00201
1_A4_S67	diploid	0.003
1_A5_S78	diploid	1e-05
1_A6_S89	diploid	0.00297
1_A7_S100	diploid	0.00297
1_A8_S111	diploid	0.0056
1_A9_S122	diploid	0.00249
1_B10_S48	diploid	0.114
1_B11_S49	diploid	0.00136
1_B12_S50	diploid	0.00335
1_B1_S35	diploid	0.00401
1_B2_S39	diploid	0.0952
1_B3_S40	diploid	0.0969
1_B4_S41	diploid	0.00132
1_B5_S42	diploid	1e-05
1_B6_S43	diploid	0.00181
1_B7_S44	diploid	0.00345
1_B8_S46	diploid	0.0809
1_B9_S47	diploid	0.00505
1_C10_S61	diploid	0.00191
1_C11_S62	diploid	0.00288
1_C12_S63	tetraploid	0.00104
1_C1_S51	diploid	0.009
1_C2_S52	diploid	0.00234
1_C3_S53	diploid	0.00262
1_C4_S54	tetraploid	0.00137
1_C5_S55	diploid	0.0028
1_C6_S57	diploid	0.00247
1_C7_S58	diploid	0.0017
1_C8_S59	diploid	0.00375
1_C9_S60	diploid	0.00518
1_D10_S74	triploid	0.00639
1_D11_S75	diploid	0.0879
1_D12_S76	diploid	1e-05
1_D1_S64	diploid	0.00347
1_D2_S65	diploid	0.109
1_D3_S66	diploid	0.061
1_D4_S68	diploid	0.0029
1_D5_S69	diploid	0.00254
1_D6_S70	triploid	0.00178
1_D7_S71	diploid	1e-05
1_D8_S72	diploid	0.00306
1_D9_S73	triploid	0.00481
1_E10_S87	diploid	1e-05
1_E11_S88	diploid	0.00266
1_E12_S90	diploid	0.000577
1_E1_S77	diploid	0.0049
1_E2_S79	hexaploid	0.00444
1_E3_S80	diploid	0.00204
1_E4_S81	octoploid	0.00169
1_E5_S82	heptaploid	0.00209
1_E6_S83	diploid	0.00761
1_E7_S84	diploid	0.12
1_E8_S85	diploid	0.00286
1_E9_S86	diploid	0.074
1_F10_S101	diploid	0.0913
1_F11_S102	diploid	1e-05
1_F12_S103	diploid	0.00221
1_F1_S91	diploid	0.0572
1_F2_S92	diploid	1e-05
1_F4_S94	diploid	0.00377
1_F5_S95	diploid	0.0474
1_F6_S96	diploid	0.00436
1_F7_S97	diploid	1e-05
1_F8_S98	diploid	0.113
1_F9_S99	diploid	0.00493
1_G10_S114	diploid	1e-05
1_G11_S115	diploid	0.00838
1_G12_S116	diploid	0.00521
1_G1_S104	diploid	0.00137
1_G2_S105	triploid	1e-05
1_G3_S106	diploid	0.00265
1_G4_S107	diploid	0.00372
1_G5_S108	diploid	0.106
1_G6_S109	diploid	0.00191
1_G7_S110	diploid	0.00213
1_G8_S112	diploid	0.00201
1_G9_S113	diploid	0.125
1_H10_S127	tetraploid	0.109
1_H11_S128	diploid	1e-05
1_H12_S129	diploid	0.00283
1_H1_S117	diploid	0.00395
1_H2_S118	diploid	0.015
1_H3_S119	diploid	0.00313
1_H4_S120	diploid	0.00198
1_H5_S121	triploid	0.000383
1_H6_S123	diploid	0.00354
1_H7_S124	diploid	0.003
1_H8_S125	diploid	0.00288
1_H9_S126	diploid	0.00358
2_A1_S130	diploid	1e-05
2_A2_S131	diploid	0.00614
2_A3_S132	diploid	0.00574
2_A4_S3	diploid	0.00476
2_A5_S4	diploid	0.00556
2_A6_S5	diploid	0.00718
2_A7_S6	diploid	0.0129
2_B1_S7	diploid	0.00322
2_B2_S8	triploid	0.00448
2_B3_S9	diploid	0.00462
2_B4_S10	diploid	0.00595
2_B5_S11	diploid	0.00488
2_B6_S12	diploid	0.00887
2_B7_S14	diploid	0.00544
2_C1_S15	diploid	0.00726
2_C2_S16	diploid	0.00649
2_C3_S17	diploid	0.0919
2_C4_S18	diploid	0.00584
2_C5_S19	diploid	0.00697
2_C6_S20	diploid	0.00566
2_C7_S21	diploid	0.0111
2_D1_S22	diploid	0.00437
2_D2_S23	diploid	0.0542
2_D3_S25	tetraploid	0.00888
2_D4_S26	diploid	0.00627
2_D5_S27	triploid	0.0154
2_D6_S28	diploid	1e-05
2_D7_S29	diploid	0.00604
2_E1_S30	diploid	0.0287
2_E2_S31	diploid	0.00426
2_E3_S32	diploid	0.0056
2_E4_S33	diploid	0.00408
1001_S12	diploid	0.00494
1017_S9	diploid	0.00409
1077_S10	diploid	0.00226
1078_S11	diploid	0.00306
1082_S12	diploid	0.00304
1083_S13	diploid	0.0055
1176_S25	diploid	0.00534
1375_S14	diploid	0.00315
1375_S1	diploid	0.00463
1400_S9	diploid	0.00615
1426_S17	diploid	0.00389
1427_S1	triploid	0.0309
1428_S2	diploid	0.0102
1429_S3	diploid	0.0105
1430_S2	diploid	0.00636
1431_S4	diploid	0.00727
1432_S15	diploid	0.026
1432_S24	diploid	0.0295
1435_S16	diploid	0.0037
1436_S10	diploid	0.128
1436_S25	diploid	0.00539
1451_S18	diploid	0.00455
1474_S13	diploid	0.00354
1482_S14	diploid	0.00437
1483_S15	diploid	0.186
1485_S5	diploid	0.00781
1486_S26	diploid	0.00207
1487_S16	diploid	0.00575
1488_S26	diploid	0.00362
1489_S2	diploid	0.00451
1490_S6	diploid	0.00765
1491_S7	diploid	0.00707
1492_S14	diploid	0.00359
1493_S15	diploid	0.0098
1494_S16	diploid	0.00284
1495_S10	diploid	0.00321
1496_S17	diploid	0.00405
1497_S18	diploid	0.00545
1498_S26	diploid	0.00998
1501_S18	diploid	0.0825
1502_S19	diploid	0.0271
1502_S27	diploid	0.0278
1503_S20	diploid	0.0485
1504_S17	triploid	0.0258
1505_S18	diploid	0.0283
1537_S10	diploid	0.00448
1616_S19	diploid	0.0054
1625_S20	triploid	0.00233
1629_S18	diploid	0.00227
1631_S17	diploid	0.00411
1638_S26	diploid	0.00381
1639_S3	diploid	0.00628
1642_S11	diploid	0.00491
1686_S18	diploid	0.0077
1688_S19	diploid	0.0025
1697_S20	diploid	0.00587
1705_S21	diploid	0.00177
1705_S27	diploid	0.141
1706_S22	diploid	0.00333
1709_S23	diploid	0.00942
170_S2	diploid	0.00283
1712_S24	diploid	0.00674
1714_S21	diploid	0.0082
1716_S22	diploid	0.00393
1716_S3	diploid	0.00307
1719_S11	diploid	0.0063
1722_S23	diploid	0.00645
1724_S19	diploid	0.00298
1727_S21	diploid	0.00218
1729_S22	diploid	0.00677
1736_S23	diploid	0.003
1741_S24	diploid	0.00436
1742_S25	triploid	0.00353
1743_S26	diploid	0.00944
1744_S27	diploid	0.00222
1749_S28	diploid	0.0742
1754_S3	diploid	0.00563
1756_S26	diploid	0.00349
1757_S27	diploid	0.0041
1758_S28	diploid	0.00378
1759_S25	diploid	0.00345
1760_S26	diploid	0.0032
1761_S27	diploid	0.00314
1762_S28	diploid	0.00414
1775_S29	diploid	0.00389
1776_S11	diploid	0.00309
1778_S30	diploid	0.00297
1781_S31	diploid	0.00602
1782_S32	diploid	0.00797
1784_S29	diploid	0.00382
1787_S30	diploid	0.00416
1795_S31	diploid	0.00522
1796_S19	diploid	0.2
1796_S32	diploid	0.12
1833_S27	pentaploid	0.00236
1899_S29	diploid	0.199
1901_S30	triploid	0.00304
1902_S4	diploid	0.0051
1910_S12	diploid	0.00578
1912_S20	diploid	0.00694
1915_S28	triploid	0.00311
1918_S4	diploid	0.00463
1921_S12	diploid	0.0061
1939_S20	diploid	0.00504
1942_S28	triploid	0.00652
1946_S4	diploid	0.00401
1950_S12	diploid	0.00312
1962_S20	diploid	0.0046
2006_S28	diploid	0.00861
2013_S5	triploid	0.00233
2077_S13	diploid	0.00374
2078_S21	diploid	0.00294
2079_S29	diploid	0.00316
213_S1	diploid	0.00365
213_S3	diploid	0.00217
2226_S31	diploid	0.00367
2255_S5	diploid	0.00249
2260_S32	diploid	0.00641
228_S4	diploid	0.0298
228_S9	diploid	0.00387
2308_S13	diploid	0.00343
2340_S21	diploid	0.00369
266_S1	diploid	0.00315
2760_S29	diploid	0.0231
2761_S5	diploid	0.0222
2768_S13	diploid	0.0032
2771_S21	diploid	0.0124
2773_S29	diploid	0.00641
2776_S6	diploid	0.00364
2846_S29	diploid	0.00198
2848_S14	tetraploid	0.00296
2849_S22	diploid	0.00334
2850_S30	diploid	0.005
2851_S6	diploid	0.00343
2852_S14	diploid	0.00419
2853_S22	diploid	0.00486
2854_S30	diploid	0.00401
2855_S6	diploid	0.00423
2856_S14	diploid	0.00364
2857_S22	diploid	1e-05
2858_S30	diploid	0.0033
2859_S7	diploid	0.00486
2860_S15	diploid	0.00492
2861_S23	triploid	0.00491
2862_S31	diploid	0.0378
2863_S7	diploid	0.00377
2864_S15	diploid	0.00395
2865_S23	diploid	0.00453
2866_S31	diploid	0.00337
2867_S7	diploid	0.00716
2868_S15	triploid	0.00287
2869_S23	diploid	0.00451
2870_S31	diploid	0.00277
2871_S8	diploid	0.00529
2872_S16	diploid	0.00766
2873_S24	diploid	0.00554
2874_S32	diploid	0.00413
2875_S8	diploid	0.00508
2876_S16	diploid	0.00363
2877_S24	diploid	0.00353
2878_S32	triploid	0.00518
2879_S8	diploid	0.00679
2880_S16	diploid	0.00442
2881_S24	diploid	0.00565
2882_S32	diploid	0.00249
2895_S8	diploid	0.00706
2896_S9	diploid	0.00849
2897_S10	diploid	0.00796
2898_S11	diploid	0.00576
2899_S12	diploid	0.00762
2900_S13	diploid	0.00757
2901_S14	diploid	0.0115
2902_S15	diploid	0.00883
2903_S16	triploid	0.00643
2904_S17	diploid	0.00672
2905_S18	diploid	0.00862
2906_S19	diploid	0.0109
2907_S20	diploid	0.00653
2908_S21	diploid	0.00698
2909_S22	diploid	0.00655
2910_S23	diploid	0.00719
2911_S24	diploid	0.0118
2912_S25	diploid	0.0127
2913_S26	diploid	0.0101
2914_S27	diploid	0.0065
2921_S28	diploid	0.00529
2927_S29	diploid	0.00732
2928_S30	diploid	0.0104
292_S2	diploid	0.0031
2931_S31	diploid	0.00731
2933_S32	diploid	0.0096
2936_S1	diploid	0.000949
2938_S2	diploid	0.00213
2940_S3	diploid	0.00353
2941_S4	diploid	0.00408
2946_S5	diploid	0.00302
2947_S6	triploid	0.00321
2964_S7	diploid	0.00213
2965_S8	diploid	0.0041
2967_S9	diploid	0.0131
2968_S10	diploid	0.00334
3051_S12	diploid	0.0256
3052_S13	diploid	0.0318
3053_S14	triploid	0.0254
3054_S15	diploid	0.0279
3055_S16	diploid	0.0356
3056_S17	diploid	0.0307
3058_S18	diploid	0.0398
3059_S19	diploid	0.0381
3060_S20	diploid	0.0355
3061_S21	diploid	0.0277
448_S17	diploid	0.139
722_S22	diploid	0.00205
722_S3	diploid	0.00188
723_S4	diploid	0.00342
724_S1	diploid	0.00513
735_S2	diploid	0.00384
739_S3	diploid	0.00591
740_S23	diploid	0.00348
740_S4	diploid	0.00208
763_S5	diploid	0.00329
766_S25	diploid	0.0651
767_S1	triploid	0.121
778_S7	diploid	0.00389
792_S8	diploid	0.00221
793_S5	diploid	0.00293
795_S9	diploid	0.0203
796_S6	diploid	0.0026
814_S7	diploid	0.00424
81_S1	diploid	0.0019
833_S8	diploid	0.00293
834_S5	diploid	0.00547
838_S6	diploid	0.00498
858_S7	triploid	0.00344
896_S8	diploid	0.197
931_S17	diploid	0.00335
932_S9	diploid	0.125
934_S10	diploid	0.000756
935_S11	diploid	0.0281
937_S12	diploid	0.00236
939_S9	diploid	1e-05
947_S10	diploid	0.00633
971_S11	diploid	0.00375
