# Supplementary material for: Recombination, admixture and genome instability shape the genomic landscape of Saccharomyces cerevisiae derived from spontaneous grape ferments
Source: PLoS Genet. 2024 Mar 22;20(3):e1011223. doi: 10.1371/journal.pgen.1011223 (PMC10990190; doi:10.1371/journal.pgen.1011223)
Supplement: S7 Table — (XLSX) [file pgen.1011223.s031.xlsx]

## Sheet: S7 Table
S7 Table: Gain/loss aneuploidies observed in spontaneous samples according to the biserial effect size
Sample	Chromosome	Effect_Size	Event
2018_P22_H10_S35	Chr1	0.954696	gain
2018_P51_D12_S96	Chr1	0.968064	gain
2018_P44_A5_S3	Chr1	0.942298	gain
2018_P70_C8_S140	Chr1	0.981685	gain
2018_P22_B1_S78	Chr1	0.973433	gain
K-8_S65	Chr1	0.971431	gain
2018_P55_F11_S84	Chr1	0.973343	gain
1_F8_S98	Chr1	0.70085	gain
E-7_S28	Chr1	0.940649	gain
2_A7_S6	Chr1	0.860807	gain
2018_P32_D4_S131	Chr1	0.877897	gain
1_C1_S51	Chr1	0.612363	gain
2_C4_S18	Chr1	0.712433	gain
B-4_S9	Chr1	0.821522	gain
F-12_S36	Chr1	0.812451	gain
Q-2_S91	Chr1	0.982687	gain
2018_P51_H4_S85	Chr1	0.930564	gain
G-6_S40	Chr1	0.903127	gain
1_F4_S94	Chr1	0.568177	gain
L-1_S67	Chr1	0.967138	gain
L-10_S72	Chr1	0.969622	gain
Q-5_S94	Chr1	0.963708	gain
E-3_S26	Chr1	0.966472	gain
2018_P49_G11_S105	Chr1	0.950889	gain
2018_P49_F2_S5	Chr1	0.971341	gain
F-3_S32	Chr1	0.914632	gain
F-8_S35	Chr1	0.901463	gain
2018_P53_A9_S74	Chr1	0.971586	gain
2018_P53_C5_S104	Chr1	0.96749	gain
L-7_S70	Chr1	0.958823	gain
2018_P20_A9_S127	Chr1	0.823135	gain
1_H4_S120	Chr1	0.634639	gain
A-3_S1	Chr1	0.557256	gain
B-3_S8	Chr1	0.549448	gain
E-10_S29	Chr1	0.968289	gain
2_E1_S30	Chr1	0.706054	gain
1_F2_S92	Chr1	0.547692	gain
1_B3_S40	Chr1	0.954285	gain
2_E4_S33	Chr1	0.68764	gain
A-11_S5	Chr1	0.746304	gain
2018_P22_H6_S58	Chr1	0.950713	gain
2018_P22_E10_S146	Chr1	0.951144	gain
F-7_S34	Chr1	0.91435	gain
A-8_S3	Chr1	0.787349	gain
2_C1_S15	Chr1	0.549622	gain
D-2_S19	Chr1	0.866195	gain
1_D11_S75	Chr1	0.940908	gain
2018_P49_C7_S12	Chr1	0.933931	gain
E-11_S30	Chr1	0.97364	gain
B-1_S7	Chr1	0.525116	gain
1_H10_S127	Chr1	0.933462	gain
2018_P1_G2_S13	Chr1	0.94052	gain
2018_P32_A3_S143	Chr1	0.711812	gain
G-2_S37	Chr1	0.914321	gain
1_G8_S112	Chr1	0.649701	gain
2018_P20_B8_S92	Chr1	0.918408	gain
H-5_S44	Chr1	0.851918	gain
2018_P34_E10_S67	Chr1	0.915392	gain
2018_P16_C2_S7	Chr1	0.74916	gain
2018_P44_G6_S103	Chr1	0.96661	gain
2018_P20_F10_S154	Chr1	0.899604	gain
2018_P16_E7_S108	Chr1	0.924757	gain
D-9_S23	Chr1	0.909714	gain
2018_P28_H2_S17	Chr1	0.563156	gain
2018_P32_G4_S1	Chr1	0.818585	gain
1_A2_S45	Chr1	0.625207	gain
2018_P16_H6_S142	Chr1	0.906827	gain
H-4_S43	Chr1	0.73594	gain
2018_P53_E8_S141	Chr1	0.959115	gain
2019_P14_B7_S129	Chr1	0.864061	gain
1_E10_S87	Chr1	0.683727	gain
D-8_S22	Chr1	0.852892	gain
D-12_S24	Chr1	0.874457	gain
E-5_S27	Chr1	0.973491	gain
2018_P49_E12_S14	Chr1	0.908206	gain
2018_P55_G9_S125	Chr1	0.950306	gain
S-12_S108	Chr1	0.946542	gain
2_A6_S5	Chr1	0.600147	gain
2018_P20_C11_S156	Chr1	0.868079	gain
N-6_S76	Chr1	0.607257	gain
2018_P24_H3_S38	Chr1	0.962057	gain
2018_P24_H5_S138	Chr1	0.951877	gain
1_A7_S100	Chr1	0.827925	gain
1_E7_S84	Chr1	0.922474	gain
I-10_S53	Chr1	0.78753	gain
I-2_S49	Chr1	0.906087	gain
O-12_S84	Chr1	0.962373	gain
J-7_S57	Chr1	0.779964	gain
O-1_S79	Chr1	0.976566	gain
O-11_S83	Chr1	0.963139	gain
N-12_S78	Chr1	0.649094	gain
O-6_S81	Chr1	0.956592	gain
J-10_S59	Chr1	0.646354	gain
O-7_S82	Chr1	0.949517	gain
2018_P51_D2_S152	Chr1	0.965333	gain
2018_P48_H3_S73	Chr1	0.716557	gain
2018_P55_E8_S160	Chr1	0.955677	gain
C-8_S17	Chr1	0.935796	gain
Q-4_S93	Chr1	0.966584	gain
V-7_S118	Chr1	0.890879	gain
1_C7_S58	Chr1	0.903871	gain
2018_P51_C1_S39	Chr1	0.94438	gain
1_F10_S101	Chr1	0.958751	gain
2018_P28_G8_S51	Chr1	0.556842	gain
1_D4_S68	Chr1	0.598683	gain
2018_P34_F2_S107	Chr1	0.813633	gain
2018_P5_D5_S18	Chr1	0.809306	gain
2019_P23_G12_S158	Chr1	0.918318	gain
L-6_S69	Chr1	0.875854	gain
2018_P68_H3_S63	Chr1	0.948597	gain
I-11_S54	Chr1	0.779918	gain
2018_P24_B5_S16	Chr1	0.903875	gain
2018_P24_A8_S8	Chr1	0.952794	gain
2018_P24_E2_S100	Chr1	0.930369	gain
N-2_S73	Chr1	0.586833	gain
2018_P16_F12_S91	Chr1	0.930878	gain
1_E1_S77	Chr1	0.592688	gain
2018_P70_F11_S34	Chr1	0.960877	gain
2018_P16_A7_S153	Chr1	0.899357	gain
2018_P34_C1_S135	Chr1	0.83134	gain
2018_P34_C10_S33	Chr1	0.82584	gain
2018_P44_G12_S24	Chr1	0.937722	gain
2018_P73_A10_S15	Chr1	0.98085	gain
1_C12_S63	Chr1	0.514606	gain
2018_P1_H11_S79	Chr1	0.824598	gain
2019_P16_A11_S49	Chr1	0.967475	gain
2019_P20_A1_S111	Chr1	0.964741	gain
2019_P15_C7_S151	Chr1	0.877849	gain
2019_P14_F7_S112	Chr1	0.880553	gain
2019_P25_C11_S133	Chr1	0.992191	gain
2019_P15_A7_S46	Chr1	0.990948	gain
2019_P16_A8_S116	Chr1	0.980472	gain
2019_P25_B3_S76	Chr1	0.980539	gain
2019_P6_A10_S48	Chr1	0.979091	gain
2019_P14_H10_S165	Chr1	0.935571	gain
2019_P6_B2_S21	Chr1	0.976806	gain
1_B5_S42	Chr1	0.609604	gain
1_C3_S53	Chr1	0.542983	gain
2019_P25_G9_S40	Chr1	0.979237	gain
2019_P15_H5_S139	Chr1	0.951569	gain
2019_P20_A5_S148	Chr1	0.985877	gain
2019_P6_C4_S66	Chr1	0.973069	gain
2019_P15_E3_S83	Chr1	0.914983	gain
2019_P6_A4_S31	Chr1	0.931647	gain
2018_P31_A9_S64	Chr1	0.638776	gain
2018_P1_A9_S82	Chr1	0.788726	gain
2018_P5_A9_S120	Chr1	0.747592	gain
2018_P1_E8_S167	Chr1	0.866737	gain
2018_P1_A1_S99	Chr1	0.833098	gain
2018_P1_D4_S54	Chr1	0.81843	gain
1_A3_S56	Chr1	0.554724	gain
1_F5_S95	Chr1	0.581486	gain
1_G10_S114	Chr1	0.618152	gain
1_A10_S2	Chr1	0.666094	gain
1_B6_S43	Chr1	0.511665	gain
1_F6_S96	Chr1	0.545062	gain
2018_P48_F6_S155	Chr1	0.919748	gain
2018_P68_A11_S101	Chr1	0.895613	gain
I-4_S50	Chr1	0.900569	gain
2018_P73_H10_S69	Chr1	0.976946	gain
2018_P73_F5_S62	Chr1	0.972879	gain
2019_P23_G9_S41	Chr1	0.977993	gain
2018_P73_C12_S136	Chr1	0.97383	gain
1_C4_S54	Chr1	0.726036	gain
1_A12_S24	Chr1	0.624872	gain
1_D2_S65	Chr1	0.965799	gain
1_F1_S91	Chr1	0.596987	gain
1_A5_S78	Chr1	0.648221	gain
1_B10_S48	Chr1	0.961048	gain
1_H1_S117	Chr1	0.84104	gain
1_H9_S126	Chr1	0.844205	gain
1_B2_S39	Chr1	0.971536	gain
1_G5_S108	Chr1	0.965879	gain
1_E5_S82	Chr1	0.548029	gain
1_C6_S57	Chr1	0.901941	gain
1_C5_S55	Chr1	0.518648	gain
2018_P16_F5_S43	Chr1	0.938195	gain
2018_P31_G7_S57	Chr1	0.69706	gain
I-5_S51	Chr1	0.812254	gain
2019_P15_F7_S71	Chr1	0.977649	gain
2018_P44_H8_S98	Chr1	0.957321	gain
N-10_S77	Chr1	0.633877	gain
L-4_S68	Chr1	0.944222	gain
2018_P49_F7_S11	Chr1	0.970289	gain
2018_P55_H5_S89	Chr1	0.967204	gain
2018_P68_A8_S88	Chr1	0.951972	gain
2018_P68_G10_S25	Chr1	0.984225	gain
J-5_S56	Chr1	0.657544	gain
J-9_S58	Chr1	0.699707	gain
N-5_S75	Chr1	0.623966	gain
L-9_S71	Chr1	0.964184	gain
2_C7_S21	Chr1	0.517818	gain
U-8_S129	Chr1	0.915033	gain
U-9_S130	Chr1	0.964078	gain
V-10_S119	Chr1	0.840547	gain
2019_P23_D11_S150	Chr1	0.962785	gain
V-2_S132	Chr1	0.947852	gain
U-5_S128	Chr1	0.902579	gain
1_A6_S89	Chr1	0.819541	gain
2019_P23_C10_S169	Chr1	0.954595	gain
S-8_S106	Chr1	0.868293	gain
E-2_S25	Chr1	0.958377	gain
1_D7_S71	Chr1	0.56647	gain
2018_P5_B2_S70	Chr1	0.803814	gain
2019_P6_C9_S4	Chr1	0.87004	gain
2018_P31_H2_S118	Chr1	0.641242	gain
2018_P5_G7_S106	Chr1	0.792812	gain
1_H3_S119	Chr1	0.503622	gain
2018_P5_B12_S128	Chr1	0.758568	gain
2018_P5_E4_S77	Chr1	0.583811	gain
2018_P20_H5_S19	Chr1	0.931402	gain
2018_P20_F4_S124	Chr1	0.923491	gain
D-4_S20	Chr1	0.758503	gain
J-2_S55	Chr1	0.801173	gain
C-12_S18	Chr1	0.859827	gain
1_C9_S60	Chr1	0.581747	gain
2019_P14_D1_S109	Chr1	0.917097	gain
2018_P22_F9_S56	Chr1	0.942522	gain
2018_P49_A3_S81	Chr1	0.903626	gain
2018_P32_E2_S94	Chr1	0.842612	gain
2019_P14_D7_S52	Chr1	0.977571	gain
2_D2_S23	Chr1	0.739613	gain
F-6_S33	Chr1	0.868082	gain
2018_P44_D12_S53	Chr1	0.947569	gain
2018_P48_C5_S162	Chr1	0.883678	gain
O-3_S80	Chr1	0.851499	gain
J-11_S60	Chr1	0.724554	gain
P-8_S88	Chr1	0.965247	gain
1_E4_S81	Chr1	0.894393	gain
Q-12_S96	Chr1	0.977665	gain
2019_P23_F1_S45	Chr1	0.978534	gain
P-12_S90	Chr1	0.95839	gain
2019_P23_C5_S134	Chr1	0.947361	gain
1_E12_S90	Chr1	0.72639	gain
1_E9_S86	Chr1	0.723051	gain
P-2_S85	Chr1	0.949768	gain
2018_P34_H11_S61	Chr1	0.842431	gain
1_D5_S69	Chr1	0.662153	gain
S-2_S103	Chr1	0.956946	gain
D-x_S21	Chr1	0.855894	gain
G-3_S38	Chr1	0.861033	gain
G-10_S42	Chr1	0.898543	gain
G-5_S39	Chr1	0.576917	gain
H-7_S46	Chr1	0.842417	gain
N-3_S74	Chr1	0.544657	gain
U-10_S131	Chr1	0.962915	gain
P-x_S89	Chr1	0.803341	gain
V-12_S120	Chr1	0.906425	gain
Q-3_S92	Chr1	0.984016	gain
T-4_S110	Chr1	0.934972	gain
U-2_S127	Chr1	0.916356	gain
V-3_S116	Chr1	0.924011	gain
P-7_S87	Chr1	0.77614	gain
Q-9_S95	Chr1	0.981129	gain
S-4_S104	Chr1	0.922416	gain
2018_P68_D8_S113	Chr1	0.946525	gain
2018_P68_H1_S161	Chr1	0.965697	gain
T-10_S114	Chr1	0.910972	gain
U-1_S115	Chr1	0.587343	gain
W-2_S122	Chr1	0.588732	gain
P-4_S86	Chr1	0.953108	gain
2018_P22_H10_S35	Chr3	0.909751	gain
2018_P51_D12_S96	Chr3	0.903406	gain
2018_P44_A5_S3	Chr3	0.874866	gain
2018_P70_C8_S140	Chr3	0.907323	gain
2018_P22_B1_S78	Chr3	0.919017	gain
K-8_S65	Chr3	0.846557	gain
2018_P55_F11_S84	Chr3	0.907976	gain
E-7_S28	Chr3	0.855709	gain
2_A7_S6	Chr3	0.590222	gain
2018_P32_D4_S131	Chr3	0.745218	gain
2_C4_S18	Chr3	0.564303	gain
Q-2_S91	Chr3	0.872092	gain
2018_P51_H4_S85	Chr3	0.772894	gain
G-6_S40	Chr3	0.781328	gain
L-1_S67	Chr3	0.826445	gain
L-10_S72	Chr3	0.900845	gain
Q-5_S94	Chr3	0.776802	gain
E-3_S26	Chr3	0.874076	gain
2018_P49_G11_S105	Chr3	0.890873	gain
2018_P49_F2_S5	Chr3	0.895377	gain
F-3_S32	Chr3	0.707951	gain
2018_P31_B10_S117	Chr3	0.5185	gain
F-8_S35	Chr3	0.690918	gain
2018_P53_A9_S74	Chr3	0.908284	gain
2018_P53_C5_S104	Chr3	0.909969	gain
L-7_S70	Chr3	0.809876	gain
2018_P20_A9_S127	Chr3	0.775771	gain
E-10_S29	Chr3	0.886498	gain
1_B3_S40	Chr3	0.890516	gain
2018_P22_H6_S58	Chr3	0.9106	gain
2018_P22_E10_S146	Chr3	0.896382	gain
F-7_S34	Chr3	0.707317	gain
A-8_S3	Chr3	0.525917	gain
D-2_S19	Chr3	0.690341	gain
1_D11_S75	Chr3	0.881209	gain
2018_P49_C7_S12	Chr3	0.834542	gain
E-11_S30	Chr3	0.891149	gain
1_H10_S127	Chr3	0.865897	gain
2018_P1_G2_S13	Chr3	0.718793	gain
2018_P32_A3_S143	Chr3	0.687432	gain
G-2_S37	Chr3	0.658222	gain
2018_P20_B8_S92	Chr3	0.831308	gain
H-5_S44	Chr3	0.568661	gain
2018_P34_E10_S67	Chr3	0.756255	gain
2018_P16_C2_S7	Chr3	0.69529	gain
2018_P44_G6_S103	Chr3	0.918343	gain
2018_P20_F10_S154	Chr3	0.820824	gain
2018_P16_E7_S108	Chr3	0.879903	gain
D-9_S23	Chr3	0.738848	gain
2018_P32_G4_S1	Chr3	0.693946	gain
2018_P16_H6_S142	Chr3	0.850752	gain
2018_P53_E8_S141	Chr3	0.918453	gain
2019_P14_B7_S129	Chr3	0.671296	gain
D-8_S22	Chr3	0.6323	gain
D-12_S24	Chr3	0.622569	gain
E-5_S27	Chr3	0.891769	gain
2018_P49_E12_S14	Chr3	0.898705	gain
2018_P55_G9_S125	Chr3	0.906937	gain
S-12_S108	Chr3	0.84911	gain
2018_P20_C11_S156	Chr3	0.866283	gain
2018_P24_H3_S38	Chr3	0.924802	gain
2018_P24_H5_S138	Chr3	0.912064	gain
1_A7_S100	Chr3	0.700468	gain
1_E7_S84	Chr3	0.833259	gain
I-2_S49	Chr3	0.605303	gain
O-12_S84	Chr3	0.709756	gain
J-7_S57	Chr3	0.565403	gain
O-1_S79	Chr3	0.750209	gain
O-11_S83	Chr3	0.634618	gain
O-6_S81	Chr3	0.68487	gain
O-7_S82	Chr3	0.684378	gain
2018_P51_D2_S152	Chr3	0.91691	gain
2018_P48_H3_S73	Chr3	0.666424	gain
2018_P55_E8_S160	Chr3	0.911888	gain
C-8_S17	Chr3	0.767736	gain
Q-4_S93	Chr3	0.870283	gain
V-7_S118	Chr3	0.752895	gain
1_C7_S58	Chr3	0.767426	gain
2018_P51_C1_S39	Chr3	0.923841	gain
1_F10_S101	Chr3	0.913368	gain
2018_P34_F2_S107	Chr3	0.675266	gain
2018_P5_D5_S18	Chr3	0.615236	gain
2019_P23_G12_S158	Chr3	0.880283	gain
L-6_S69	Chr3	0.626205	gain
2018_P68_H3_S63	Chr3	0.911016	gain
2018_P24_B5_S16	Chr3	0.923579	gain
2018_P24_A8_S8	Chr3	0.906546	gain
2018_P24_E2_S100	Chr3	0.906495	gain
2018_P16_F12_S91	Chr3	0.864664	gain
2018_P70_F11_S34	Chr3	0.937252	gain
2018_P16_A7_S153	Chr3	0.890644	gain
2018_P34_C1_S135	Chr3	0.813253	gain
2018_P34_C10_S33	Chr3	0.801682	gain
2018_P44_G12_S24	Chr3	0.911711	gain
2018_P73_A10_S15	Chr3	0.926141	gain
2018_P1_H11_S79	Chr3	0.708373	gain
2019_P16_A11_S49	Chr3	0.868122	gain
2019_P20_A1_S111	Chr3	0.854348	gain
2019_P15_C7_S151	Chr3	0.631487	gain
2019_P14_F7_S112	Chr3	0.652975	gain
2019_P25_C11_S133	Chr3	0.906009	gain
2019_P15_A7_S46	Chr3	0.903631	gain
2019_P16_A8_S116	Chr3	0.870313	gain
2019_P25_B3_S76	Chr3	0.816291	gain
2019_P6_A10_S48	Chr3	0.739277	gain
2019_P14_H10_S165	Chr3	0.63242	gain
2019_P6_B2_S21	Chr3	0.736277	gain
2019_P25_G9_S40	Chr3	0.842196	gain
2019_P15_H5_S139	Chr3	0.72817	gain
2019_P20_A5_S148	Chr3	0.895203	gain
2019_P6_C4_S66	Chr3	0.723215	gain
2019_P15_E3_S83	Chr3	0.717424	gain
2019_P6_A4_S31	Chr3	0.721745	gain
2018_P1_A9_S82	Chr3	0.663122	gain
2018_P5_A9_S120	Chr3	0.64935	gain
2018_P1_E8_S167	Chr3	0.757114	gain
2018_P1_A1_S99	Chr3	0.67546	gain
2018_P1_D4_S54	Chr3	0.70221	gain
2018_P48_F6_S155	Chr3	0.78697	gain
2018_P68_A11_S101	Chr3	0.82231	gain
2018_P73_H10_S69	Chr3	0.9164	gain
2018_P73_F5_S62	Chr3	0.91029	gain
2019_P23_G9_S41	Chr3	0.844797	gain
2018_P73_C12_S136	Chr3	0.91113	gain
1_D2_S65	Chr3	0.864331	gain
1_B10_S48	Chr3	0.838315	gain
1_H1_S117	Chr3	0.632109	gain
1_H9_S126	Chr3	0.569984	gain
1_B2_S39	Chr3	0.901387	gain
1_G5_S108	Chr3	0.873492	gain
1_C6_S57	Chr3	0.664879	gain
2018_P16_F5_S43	Chr3	0.840824	gain
2018_P31_G7_S57	Chr3	0.528267	gain
2019_P15_F7_S71	Chr3	0.836058	gain
2018_P44_H8_S98	Chr3	0.877684	gain
L-4_S68	Chr3	0.75154	gain
2018_P49_F7_S11	Chr3	0.896391	gain
2018_P55_H5_S89	Chr3	0.911273	gain
2018_P68_A8_S88	Chr3	0.771701	gain
2018_P68_G10_S25	Chr3	0.923247	gain
L-9_S71	Chr3	0.882621	gain
U-8_S129	Chr3	0.574758	gain
U-9_S130	Chr3	0.72292	gain
V-10_S119	Chr3	0.664459	gain
2019_P23_D11_S150	Chr3	0.814709	gain
V-2_S132	Chr3	0.91722	gain
U-5_S128	Chr3	0.569505	gain
1_A6_S89	Chr3	0.559787	gain
2019_P23_C10_S169	Chr3	0.809082	gain
S-8_S106	Chr3	0.682126	gain
E-2_S25	Chr3	0.908748	gain
2018_P5_B2_S70	Chr3	0.652679	gain
2019_P6_C9_S4	Chr3	0.724855	gain
2018_P5_G7_S106	Chr3	0.599149	gain
2018_P5_B12_S128	Chr3	0.66616	gain
2018_P5_E4_S77	Chr3	0.51916	gain
2018_P20_H5_S19	Chr3	0.86868	gain
2018_P20_F4_S124	Chr3	0.862421	gain
D-4_S20	Chr3	0.610726	gain
J-2_S55	Chr3	0.720909	gain
C-12_S18	Chr3	0.621963	gain
2019_P14_D1_S109	Chr3	0.645103	gain
2018_P22_F9_S56	Chr3	0.903188	gain
2018_P49_A3_S81	Chr3	0.796574	gain
2018_P32_E2_S94	Chr3	0.666536	gain
2019_P14_D7_S52	Chr3	0.796719	gain
F-6_S33	Chr3	0.684414	gain
2018_P44_D12_S53	Chr3	0.889127	gain
2018_P48_C5_S162	Chr3	0.638276	gain
O-3_S80	Chr3	0.687782	gain
J-11_S60	Chr3	0.566004	gain
P-8_S88	Chr3	0.802557	gain
1_E4_S81	Chr3	0.656261	gain
Q-12_S96	Chr3	0.895421	gain
2019_P23_F1_S45	Chr3	0.898348	gain
P-12_S90	Chr3	0.798637	gain
2019_P23_C5_S134	Chr3	0.721212	gain
P-2_S85	Chr3	0.756836	gain
2018_P34_H11_S61	Chr3	0.720877	gain
S-2_S103	Chr3	0.832718	gain
D-x_S21	Chr3	0.676791	gain
G-3_S38	Chr3	0.664581	gain
G-10_S42	Chr3	0.730386	gain
H-7_S46	Chr3	0.516372	gain
U-10_S131	Chr3	0.774996	gain
P-x_S89	Chr3	0.670715	gain
V-12_S120	Chr3	0.761599	gain
Q-3_S92	Chr3	0.869674	gain
T-4_S110	Chr3	0.811894	gain
U-2_S127	Chr3	0.700741	gain
V-3_S116	Chr3	0.764017	gain
P-7_S87	Chr3	0.570793	gain
Q-9_S95	Chr3	0.877167	gain
S-4_S104	Chr3	0.795921	gain
2018_P68_D8_S113	Chr3	0.912377	gain
2018_P68_H1_S161	Chr3	0.919516	gain
T-10_S114	Chr3	0.809974	gain
P-4_S86	Chr3	0.713386	gain
1_B3_S40	Chr4	0.535508	gain
2_B7_S14	Chr4	0.608881	gain
2018_P51_D12_S96	Chr5	0.560704	gain
2018_P70_C8_S140	Chr5	0.630987	gain
2018_P22_B1_S78	Chr5	0.519106	gain
2018_P55_F11_S84	Chr5	0.512828	gain
E-7_S28	Chr5	0.641362	gain
L-10_S72	Chr5	0.596254	gain
E-3_S26	Chr5	0.65482	gain
2018_P53_C5_S104	Chr5	0.507834	gain
1_D11_S75	Chr5	0.50894	gain
E-11_S30	Chr5	0.571362	gain
E-5_S27	Chr5	0.561144	gain
2018_P55_G9_S125	Chr5	0.659685	gain
S-12_S108	Chr5	0.575014	gain
1_D12_S76	Chr5	0.769701	gain
1_F10_S101	Chr5	0.629342	gain
2018_P70_F11_S34	Chr5	0.647861	gain
2018_P73_A10_S15	Chr5	0.690169	gain
2018_P73_H10_S69	Chr5	0.577301	gain
2018_P73_C12_S136	Chr5	0.545499	gain
1_B2_S39	Chr5	0.524297	gain
2018_P68_G10_S25	Chr5	0.695828	gain
V-2_S132	Chr5	0.620647	gain
E-2_S25	Chr5	0.636693	gain
S-2_S103	Chr5	0.520615	gain
T-4_S110	Chr5	0.532717	gain
S-4_S104	Chr5	0.569138	gain
2018_P68_D8_S113	Chr5	0.500182	gain
2018_P68_H1_S161	Chr5	0.64497	gain
2018_P22_H10_S35	Chr6	0.932546	gain
2018_P51_D12_S96	Chr6	0.953914	gain
2018_P44_A5_S3	Chr6	0.893326	gain
2018_P70_C8_S140	Chr6	0.948699	gain
2018_P22_B1_S78	Chr6	0.950594	gain
K-8_S65	Chr6	0.938922	gain
2018_P55_F11_S84	Chr6	0.946898	gain
1_F8_S98	Chr6	0.566102	gain
E-7_S28	Chr6	0.927181	gain
2018_P32_D4_S131	Chr6	0.763763	gain
2_C4_S18	Chr6	0.651526	gain
B-4_S9	Chr6	0.644717	gain
F-12_S36	Chr6	0.66932	gain
Q-2_S91	Chr6	0.941212	gain
2018_P51_H4_S85	Chr6	0.809424	gain
G-6_S40	Chr6	0.802537	gain
L-1_S67	Chr6	0.873074	gain
L-10_S72	Chr6	0.962352	gain
Q-5_S94	Chr6	0.88677	gain
E-3_S26	Chr6	0.943641	gain
2018_P49_G11_S105	Chr6	0.959217	gain
2018_P49_F2_S5	Chr6	0.951234	gain
F-3_S32	Chr6	0.793509	gain
F-8_S35	Chr6	0.850385	gain
2018_P53_A9_S74	Chr6	0.940077	gain
2018_P53_C5_S104	Chr6	0.944025	gain
L-7_S70	Chr6	0.881375	gain
2018_P20_A9_S127	Chr6	0.81204	gain
E-10_S29	Chr6	0.958739	gain
2_E1_S30	Chr6	0.599075	gain
1_B3_S40	Chr6	0.946052	gain
A-11_S5	Chr6	0.538284	gain
2018_P22_H6_S58	Chr6	0.949047	gain
2018_P22_E10_S146	Chr6	0.938923	gain
F-7_S34	Chr6	0.800961	gain
A-8_S3	Chr6	0.649708	gain
D-2_S19	Chr6	0.814418	gain
1_D11_S75	Chr6	0.928717	gain
2018_P49_C7_S12	Chr6	0.890575	gain
E-11_S30	Chr6	0.961437	gain
1_H10_S127	Chr6	0.920428	gain
2018_P1_G2_S13	Chr6	0.888705	gain
2018_P32_A3_S143	Chr6	0.671717	gain
G-2_S37	Chr6	0.763507	gain
2018_P20_B8_S92	Chr6	0.890412	gain
H-5_S44	Chr6	0.695823	gain
2018_P34_E10_S67	Chr6	0.871275	gain
2018_P16_C2_S7	Chr6	0.619179	gain
2018_P44_G6_S103	Chr6	0.914964	gain
2018_P20_F10_S154	Chr6	0.868349	gain
2018_P16_E7_S108	Chr6	0.918148	gain
D-9_S23	Chr6	0.785477	gain
2018_P28_H2_S17	Chr6	0.520516	gain
2018_P32_G4_S1	Chr6	0.820284	gain
2018_P16_H6_S142	Chr6	0.859237	gain
H-4_S43	Chr6	0.611367	gain
2018_P53_E8_S141	Chr6	0.967399	gain
2019_P14_B7_S129	Chr6	0.87307	gain
D-8_S22	Chr6	0.748096	gain
D-12_S24	Chr6	0.743867	gain
E-5_S27	Chr6	0.959415	gain
2018_P49_E12_S14	Chr6	0.95247	gain
2018_P55_G9_S125	Chr6	0.971667	gain
S-12_S108	Chr6	0.92102	gain
2018_P20_C11_S156	Chr6	0.898739	gain
2018_P24_H3_S38	Chr6	0.95578	gain
2018_P24_H5_S138	Chr6	0.946613	gain
1_A7_S100	Chr6	0.764642	gain
1_E7_S84	Chr6	0.89706	gain
I-10_S53	Chr6	0.518918	gain
I-2_S49	Chr6	0.784874	gain
O-12_S84	Chr6	0.830143	gain
J-7_S57	Chr6	0.671548	gain
O-1_S79	Chr6	0.901766	gain
O-11_S83	Chr6	0.743965	gain
O-6_S81	Chr6	0.80737	gain
O-7_S82	Chr6	0.714993	gain
2018_P51_D2_S152	Chr6	0.967891	gain
2018_P48_H3_S73	Chr6	0.880625	gain
2018_P55_E8_S160	Chr6	0.934735	gain
C-8_S17	Chr6	0.907855	gain
Q-4_S93	Chr6	0.917959	gain
V-7_S118	Chr6	0.828028	gain
1_C7_S58	Chr6	0.845569	gain
2018_P51_C1_S39	Chr6	0.966381	gain
1_F10_S101	Chr6	0.950408	gain
2018_P28_G8_S51	Chr6	0.5319	gain
2018_P34_F2_S107	Chr6	0.790299	gain
2018_P5_D5_S18	Chr6	0.700279	gain
2019_P23_G12_S158	Chr6	0.948661	gain
L-6_S69	Chr6	0.819041	gain
2018_P68_H3_S63	Chr6	0.954946	gain
2018_P24_B5_S16	Chr6	0.969135	gain
2018_P24_A8_S8	Chr6	0.950918	gain
2018_P24_E2_S100	Chr6	0.950219	gain
2018_P16_F12_S91	Chr6	0.919302	gain
2018_P70_F11_S34	Chr6	0.970051	gain
2018_P16_A7_S153	Chr6	0.909825	gain
2018_P34_C1_S135	Chr6	0.874068	gain
2018_P34_C10_S33	Chr6	0.841437	gain
2018_P44_G12_S24	Chr6	0.951551	gain
2018_P73_A10_S15	Chr6	0.968384	gain
2018_P1_H11_S79	Chr6	0.800661	gain
2019_P16_A11_S49	Chr6	0.954647	gain
2019_P20_A1_S111	Chr6	0.962529	gain
2019_P15_C7_S151	Chr6	0.814412	gain
2019_P14_F7_S112	Chr6	0.798418	gain
2019_P25_C11_S133	Chr6	0.963106	gain
2019_P15_A7_S46	Chr6	0.959692	gain
2019_P16_A8_S116	Chr6	0.943583	gain
2019_P25_B3_S76	Chr6	0.947743	gain
2019_P6_A10_S48	Chr6	0.942456	gain
2019_P14_H10_S165	Chr6	0.898375	gain
2019_P6_B2_S21	Chr6	0.93387	gain
1_B5_S42	Chr6	0.517717	gain
2019_P25_G9_S40	Chr6	0.948031	gain
2019_P15_H5_S139	Chr6	0.900057	gain
2019_P20_A5_S148	Chr6	0.963806	gain
2019_P6_C4_S66	Chr6	0.934463	gain
2019_P15_E3_S83	Chr6	0.866235	gain
2019_P6_A4_S31	Chr6	0.886337	gain
2018_P31_A9_S64	Chr6	0.512241	gain
2018_P1_A9_S82	Chr6	0.712641	gain
2018_P5_A9_S120	Chr6	0.744407	gain
2018_P1_E8_S167	Chr6	0.826209	gain
2018_P1_A1_S99	Chr6	0.776295	gain
2018_P1_D4_S54	Chr6	0.748322	gain
2018_P48_F6_S155	Chr6	0.958328	gain
2018_P68_A11_S101	Chr6	0.931956	gain
I-4_S50	Chr6	0.637281	gain
2018_P73_H10_S69	Chr6	0.965027	gain
2018_P73_F5_S62	Chr6	0.95735	gain
2019_P23_G9_S41	Chr6	0.954529	gain
2018_P73_C12_S136	Chr6	0.961905	gain
1_C4_S54	Chr6	0.553752	gain
1_D2_S65	Chr6	0.943929	gain
1_F1_S91	Chr6	0.500586	gain
1_B10_S48	Chr6	0.918014	gain
1_H1_S117	Chr6	0.746254	gain
1_H9_S126	Chr6	0.76597	gain
1_B2_S39	Chr6	0.946972	gain
1_G5_S108	Chr6	0.942226	gain
1_C6_S57	Chr6	0.843676	gain
2018_P16_F5_S43	Chr6	0.906695	gain
2018_P31_G7_S57	Chr6	0.670875	gain
I-5_S51	Chr6	0.617733	gain
2019_P15_F7_S71	Chr6	0.949271	gain
2018_P44_H8_S98	Chr6	0.953995	gain
L-4_S68	Chr6	0.866241	gain
2018_P49_F7_S11	Chr6	0.949217	gain
2018_P55_H5_S89	Chr6	0.956947	gain
2018_P68_A8_S88	Chr6	0.923761	gain
2018_P68_G10_S25	Chr6	0.967296	gain
J-5_S56	Chr6	0.556564	gain
J-9_S58	Chr6	0.618915	gain
L-9_S71	Chr6	0.956977	gain
U-8_S129	Chr6	0.789311	gain
U-9_S130	Chr6	0.806299	gain
V-10_S119	Chr6	0.799508	gain
2019_P23_D11_S150	Chr6	0.923558	gain
V-2_S132	Chr6	0.939919	gain
U-5_S128	Chr6	0.737936	gain
1_A6_S89	Chr6	0.669386	gain
2019_P23_C10_S169	Chr6	0.922792	gain
S-8_S106	Chr6	0.794601	gain
E-2_S25	Chr6	0.954861	gain
2018_P5_B2_S70	Chr6	0.751596	gain
2019_P6_C9_S4	Chr6	0.907179	gain
2018_P31_H2_S118	Chr6	0.545448	gain
2018_P5_G7_S106	Chr6	0.735568	gain
2018_P5_B12_S128	Chr6	0.684183	gain
2018_P5_E4_S77	Chr6	0.574081	gain
2018_P20_H5_S19	Chr6	0.904426	gain
2018_P20_F4_S124	Chr6	0.896071	gain
D-4_S20	Chr6	0.611026	gain
J-2_S55	Chr6	0.763398	gain
C-12_S18	Chr6	0.81462	gain
2019_P14_D1_S109	Chr6	0.865198	gain
2018_P22_F9_S56	Chr6	0.930009	gain
2018_P49_A3_S81	Chr6	0.88038	gain
2018_P32_E2_S94	Chr6	0.787883	gain
2019_P14_D7_S52	Chr6	0.960843	gain
2_D2_S23	Chr6	0.71866	gain
F-6_S33	Chr6	0.779046	gain
2018_P44_D12_S53	Chr6	0.943247	gain
2018_P48_C5_S162	Chr6	0.848508	gain
O-3_S80	Chr6	0.817726	gain
J-11_S60	Chr6	0.676274	gain
P-8_S88	Chr6	0.876871	gain
1_E4_S81	Chr6	0.807901	gain
Q-12_S96	Chr6	0.9226	gain
2019_P23_F1_S45	Chr6	0.958298	gain
P-12_S90	Chr6	0.838009	gain
2019_P23_C5_S134	Chr6	0.896751	gain
1_E9_S86	Chr6	0.51902	gain
P-2_S85	Chr6	0.859466	gain
2018_P34_H11_S61	Chr6	0.812945	gain
S-2_S103	Chr6	0.927364	gain
D-x_S21	Chr6	0.776398	gain
G-3_S38	Chr6	0.672412	gain
G-10_S42	Chr6	0.746832	gain
H-7_S46	Chr6	0.618659	gain
U-10_S131	Chr6	0.883073	gain
P-x_S89	Chr6	0.748315	gain
V-12_S120	Chr6	0.885561	gain
Q-3_S92	Chr6	0.93223	gain
T-4_S110	Chr6	0.895917	gain
U-2_S127	Chr6	0.815652	gain
V-3_S116	Chr6	0.894976	gain
P-7_S87	Chr6	0.706692	gain
Q-9_S95	Chr6	0.929491	gain
S-4_S104	Chr6	0.944797	gain
2018_P68_D8_S113	Chr6	0.959772	gain
2018_P68_H1_S161	Chr6	0.963772	gain
T-10_S114	Chr6	0.878924	gain
U-1_S115	Chr6	0.513764	gain
W-2_S122	Chr6	0.522065	gain
P-4_S86	Chr6	0.826873	gain
2018_P22_H10_S35	Chr8	0.574031	gain
2018_P51_D12_S96	Chr8	0.652121	gain
2018_P70_C8_S140	Chr8	0.704104	gain
2018_P55_F11_S84	Chr8	0.665833	gain
E-7_S28	Chr8	0.702164	gain
E-3_S26	Chr8	0.652287	gain
2018_P53_A9_S74	Chr8	0.614108	gain
2018_P53_C5_S104	Chr8	0.71127	gain
E-10_S29	Chr8	0.600156	gain
1_D11_S75	Chr8	0.646685	gain
E-11_S30	Chr8	0.659259	gain
1_H10_S127	Chr8	0.507777	gain
2018_P53_E8_S141	Chr8	0.567264	gain
E-5_S27	Chr8	0.613107	gain
2018_P55_G9_S125	Chr8	0.784046	gain
S-12_S108	Chr8	0.647206	gain
2018_P24_H3_S38	Chr8	0.659708	gain
2018_P24_H5_S138	Chr8	0.52259	gain
2018_P51_D2_S152	Chr8	0.570005	gain
2018_P51_C1_S39	Chr8	0.53369	gain
2018_P70_F11_S34	Chr8	0.748081	gain
V-2_S132	Chr8	0.65401	gain
E-2_S25	Chr8	0.689697	gain
S-2_S103	Chr8	0.562274	gain
T-4_S110	Chr8	0.518705	gain
2018_P68_D8_S113	Chr8	0.654497	gain
2018_P68_H1_S161	Chr8	0.738101	gain
2018_P22_H10_S35	Chr9	0.816122	gain
2018_P51_D12_S96	Chr9	0.862114	gain
2018_P44_A5_S3	Chr9	0.655296	gain
2018_P70_C8_S140	Chr9	0.836895	gain
2018_P22_B1_S78	Chr9	0.82905	gain
K-8_S65	Chr9	0.637989	gain
2018_P55_F11_S84	Chr9	0.840548	gain
E-7_S28	Chr9	0.816874	gain
2018_P32_D4_S131	Chr9	0.510341	gain
Q-2_S91	Chr9	0.649796	gain
2018_P51_H4_S85	Chr9	0.557061	gain
G-6_S40	Chr9	0.51872	gain
L-10_S72	Chr9	0.837799	gain
E-3_S26	Chr9	0.810814	gain
2018_P49_G11_S105	Chr9	0.734205	gain
2018_P49_F2_S5	Chr9	0.694737	gain
2018_P53_A9_S74	Chr9	0.839816	gain
2018_P53_C5_S104	Chr9	0.85461	gain
2018_P20_A9_S127	Chr9	0.973744	gain
E-10_S29	Chr9	0.736977	gain
1_B3_S40	Chr9	0.670098	gain
2018_P22_H6_S58	Chr9	0.77493	gain
2018_P22_E10_S146	Chr9	0.717355	gain
1_D11_S75	Chr9	0.790676	gain
2018_P49_C7_S12	Chr9	0.563851	gain
E-11_S30	Chr9	0.80983	gain
1_H10_S127	Chr9	0.622951	gain
2018_P20_B8_S92	Chr9	0.518447	gain
2018_P34_E10_S67	Chr9	0.540369	gain
2018_P44_G6_S103	Chr9	0.697659	gain
2018_P20_F10_S154	Chr9	0.636425	gain
2018_P16_E7_S108	Chr9	0.674308	gain
2018_P32_G4_S1	Chr9	0.510443	gain
2018_P16_H6_S142	Chr9	0.621905	gain
2018_P53_E8_S141	Chr9	0.844443	gain
E-5_S27	Chr9	0.802232	gain
2018_P49_E12_S14	Chr9	0.756805	gain
2018_P55_G9_S125	Chr9	0.870965	gain
S-12_S108	Chr9	0.741448	gain
2018_P20_C11_S156	Chr9	0.633488	gain
2018_P24_H3_S38	Chr9	0.810855	gain
2018_P24_H5_S138	Chr9	0.719236	gain
1_E7_S84	Chr9	0.610827	gain
2018_P51_D2_S152	Chr9	0.859884	gain
2018_P55_E8_S160	Chr9	0.781963	gain
Q-4_S93	Chr9	0.62118	gain
V-7_S118	Chr9	0.593176	gain
1_C7_S58	Chr9	0.525254	gain
2018_P51_C1_S39	Chr9	0.773396	gain
1_F10_S101	Chr9	0.851264	gain
2018_P5_D5_S18	Chr9	0.507952	gain
2019_P23_G12_S158	Chr9	0.640279	gain
2018_P68_H3_S63	Chr9	0.788599	gain
2018_P24_B5_S16	Chr9	0.844141	gain
2018_P24_A8_S8	Chr9	0.747186	gain
2018_P24_E2_S100	Chr9	0.717371	gain
2018_P16_F12_S91	Chr9	0.642445	gain
2018_P70_F11_S34	Chr9	0.841412	gain
2018_P16_A7_S153	Chr9	0.630174	gain
2018_P34_C1_S135	Chr9	0.535179	gain
2018_P34_C10_S33	Chr9	0.50969	gain
2018_P44_G12_S24	Chr9	0.697746	gain
2018_P73_A10_S15	Chr9	0.835477	gain
2019_P16_A11_S49	Chr9	0.510055	gain
2019_P20_A1_S111	Chr9	0.565886	gain
2019_P25_C11_S133	Chr9	0.598897	gain
2019_P15_A7_S46	Chr9	0.684346	gain
2019_P16_A8_S116	Chr9	0.522886	gain
2019_P20_A5_S148	Chr9	0.690892	gain
2018_P1_E8_S167	Chr9	0.530592	gain
2018_P68_A11_S101	Chr9	0.602174	gain
2018_P73_H10_S69	Chr9	0.866265	gain
2018_P73_F5_S62	Chr9	0.842685	gain
2019_P23_G9_S41	Chr9	0.553784	gain
2018_P73_C12_S136	Chr9	0.852683	gain
1_D2_S65	Chr9	0.748083	gain
1_B10_S48	Chr9	0.663541	gain
1_B2_S39	Chr9	0.824102	gain
1_G5_S108	Chr9	0.749755	gain
2018_P16_F5_S43	Chr9	0.652175	gain
2018_P44_H8_S98	Chr9	0.642496	gain
2018_P49_F7_S11	Chr9	0.64129	gain
2018_P55_H5_S89	Chr9	0.804315	gain
2018_P68_A8_S88	Chr9	0.539675	gain
2018_P68_G10_S25	Chr9	0.86975	gain
L-9_S71	Chr9	0.66735	gain
V-10_S119	Chr9	0.518709	gain
V-2_S132	Chr9	0.791369	gain
S-8_S106	Chr9	0.588968	gain
E-2_S25	Chr9	0.814085	gain
2019_P6_C9_S4	Chr9	0.523185	gain
2018_P20_H5_S19	Chr9	0.626102	gain
2018_P20_F4_S124	Chr9	0.675163	gain
2018_P22_F9_S56	Chr9	0.764522	gain
2018_P49_A3_S81	Chr9	0.501895	gain
2018_P44_D12_S53	Chr9	0.723955	gain
P-8_S88	Chr9	0.515704	gain
Q-12_S96	Chr9	0.54663	gain
2019_P23_F1_S45	Chr9	0.620054	gain
S-2_S103	Chr9	0.720589	gain
V-12_S120	Chr9	0.564403	gain
Q-3_S92	Chr9	0.719854	gain
T-4_S110	Chr9	0.649879	gain
V-3_S116	Chr9	0.596861	gain
Q-9_S95	Chr9	0.65249	gain
S-4_S104	Chr9	0.783871	gain
2018_P68_D8_S113	Chr9	0.833668	gain
2018_P68_H1_S161	Chr9	0.849989	gain
T-10_S114	Chr9	0.672942	gain
2018_P55_G9_S125	Chr11	0.573296	gain
2018_P70_C8_S140	Chr4	-0.594689	loss
E-7_S28	Chr4	-0.8182	loss
E-3_S26	Chr4	-0.598364	loss
E-11_S30	Chr4	-0.571566	loss
2018_P55_G9_S125	Chr4	-0.752244	loss
S-12_S108	Chr4	-0.562792	loss
2018_P70_F11_S34	Chr4	-0.695801	loss
2018_P73_A10_S15	Chr4	-0.629949	loss
2018_P73_H10_S69	Chr4	-0.572781	loss
2018_P73_C12_S136	Chr4	-0.510073	loss
2018_P55_H5_S89	Chr4	-0.511924	loss
2018_P68_G10_S25	Chr4	-0.747089	loss
V-2_S132	Chr4	-0.601126	loss
E-2_S25	Chr4	-0.568015	loss
2018_P68_D8_S113	Chr4	-0.509391	loss
2018_P68_H1_S161	Chr4	-0.628896	loss
2018_P51_D12_S96	Chr12	-0.599605	loss
2018_P22_B1_S78	Chr12	-0.509925	loss
E-7_S28	Chr12	-0.893789	loss
L-10_S72	Chr12	-0.642596	loss
E-3_S26	Chr12	-0.726567	loss
2018_P53_A9_S74	Chr12	-0.515169	loss
2018_P53_C5_S104	Chr12	-0.621936	loss
E-10_S29	Chr12	-0.589928	loss
1_B3_S40	Chr12	-0.543038	loss
1_D11_S75	Chr12	-0.704031	loss
E-11_S30	Chr12	-0.636976	loss
1_H10_S127	Chr12	-0.517152	loss
2018_P53_E8_S141	Chr12	-0.515323	loss
E-5_S27	Chr12	-0.670232	loss
2018_P55_G9_S125	Chr12	-0.698386	loss
S-12_S108	Chr12	-0.714054	loss
2018_P51_D2_S152	Chr12	-0.563287	loss
V-7_S118	Chr12	-0.519715	loss
1_C7_S58	Chr12	-0.519814	loss
1_F10_S101	Chr12	-0.816377	loss
2018_P70_F11_S34	Chr12	-0.579161	loss
2018_P73_H10_S69	Chr12	-0.527504	loss
2018_P73_C12_S136	Chr12	-0.513064	loss
1_D2_S65	Chr12	-0.530669	loss
1_B2_S39	Chr12	-0.649676	loss
1_G5_S108	Chr12	-0.56015	loss
2018_P68_G10_S25	Chr12	-0.706559	loss
V-2_S132	Chr12	-0.826106	loss
E-2_S25	Chr12	-0.760342	loss
S-2_S103	Chr12	-0.655961	loss
T-4_S110	Chr12	-0.665234	loss
V-3_S116	Chr12	-0.57495	loss
S-4_S104	Chr12	-0.650953	loss
2018_P68_D8_S113	Chr12	-0.506396	loss
2018_P68_H1_S161	Chr12	-0.562262	loss
T-10_S114	Chr12	-0.647648	loss
