# Supplementary material for: Recombination, admixture and genome instability shape the genomic landscape of Saccharomyces cerevisiae derived from spontaneous grape ferments
Source: PLoS Genet. 2024 Mar 22;20(3):e1011223. doi: 10.1371/journal.pgen.1011223 (PMC10990190; doi:10.1371/journal.pgen.1011223)
Supplement: S8 Table — (XLSX) [file pgen.1011223.s032.xlsx]

## Sheet: S8 Table
S8 Table: Gain/loss aneuploidies observed in WRP wine samples according to the biserial effect size.
Sample	Chromosome	Effect_Size	Event
1487	Chr1	0.57382	gain
833	Chr1	0.565648	gain
213	Chr1	0.70217	gain
1491	Chr1	0.608238	gain
939	Chr3	0.520908	gain
763	Chr3	0.512389	gain
1487	Chr6	0.527793	gain
939	Chr9	0.541755	gain
2865	Chr9	0.655464	gain
2860	Chr9	0.654952	gain
213	Chr9	0.728605	gain
939	Chr13	0.519983	gain
2882	Chr14	0.727488	gain
939	Chr15	0.534011	gain
