# Supplementary material for: Recombination, admixture and genome instability shape the genomic landscape of Saccharomyces cerevisiae derived from spontaneous grape ferments
Source: PLoS Genet. 2024 Mar 22;20(3):e1011223. doi: 10.1371/journal.pgen.1011223 (PMC10990190; doi:10.1371/journal.pgen.1011223)
Supplement: S9 Table — (XLSX) [file pgen.1011223.s033.xlsx]

## Sheet: S9 Table
S9 Table: Winery code and wine region of origin
Winery	Location
W1	Mclaren Vale
W2	Adelaide Hills
W3	Barossa
W4	Mclaren Vale
W5	Barossa
