# Supplementary material for: Recombination, admixture and genome instability shape the genomic landscape of Saccharomyces cerevisiae derived from spontaneous grape ferments
Source: PLoS Genet. 2024 Mar 22;20(3):e1011223. doi: 10.1371/journal.pgen.1011223 (PMC10990190; doi:10.1371/journal.pgen.1011223)
Supplement: S10 Table — (XLSX) [file pgen.1011223.s034.xlsx]

## Sheet: S10 Table
S10 Table: Publicly available short read genomes and those assembled in this study that were utilized to reconstruct the evolutionary history of Australian niche samples.
Assembly accession	Corresponding SRA	Population	Assembled in this study
ASM173848v1	SRS2280433	Beer1_Bread
ASM173906v1	SRS2280422	Beer2
ASM173933v1	SRS2280442	Beer2
ASM174141v1	SRS2280417	Beer2
ASM327124v1	SRS3788821	Baijiu_Huangjiu
ASM327135v1	SRS3788838	Baijiu_Huangjiu
ASM327317v1	SRS3788756	Baijiu_Huangjiu
ASM327472v1	SRS3788808	CN VIII
ASM327473v1	SRS3788807	CN VIII
ASM327550v1	SRS3788791	CN V
ASM327557v1	SRS3788789	CN V
ASM327574v1	SRS3788895	CN X
ASM327583v1	SRS3788893	CN X
ASM327687v1	SRS3788932	CN IV
ASM327736v1	SRS3788905	CN I
ASM327737v1	SRS3788986	CN I
ASM327761v1	SRS3788918	CN IV
ASM1139321v1	SRS160606	NA_Japan
Sc_YJM1400_v1	SRS406015	Philippines
Saccharomyces_cerevisiae_UC5-1.0	SRS160601	Sake
Sc_YJM195_v1	SRS405953	West Africa
Sc_YJM1248_v1	SRS405992	West Africa
Sc_YJM1447_v1	SRS406027	Malaysia
Sc_YJM1479_v1	SRS406033	Philippines
ASM18209v2	SRS151008	NA_Japan
	2018_P20_A9_S127	AdEA1	yes
	2018_P22_H10_S35	AdEA3	yes
	Q-3_S92	AdEA2	yes
	ERR747911	MO	yes
	ERR747913	MO	yes
	ERR747917	MO	yes
ABSV01000000		European Wine
ADVS01000000		European Wine
ADVV01000000		European Wine
