# Supplementary material for: Recombination, admixture and genome instability shape the genomic landscape of Saccharomyces cerevisiae derived from spontaneous grape ferments
Source: PLoS Genet. 2024 Mar 22;20(3):e1011223. doi: 10.1371/journal.pgen.1011223 (PMC10990190; doi:10.1371/journal.pgen.1011223)
Supplement: S11 Table — (XLSX) [file pgen.1011223.s035.xlsx]

## Sheet: S11 Table
S11 Table: Genes identified as single copy using BUSCO and the Best Model identified using IQ-TREE during gene tree reconstruction
Gene_Name	Best_Model
gene-YAL001C	HKY+F+I
gene-YAL002W	HKY+F+R2
gene-YAL010C	HKY+F+I
gene-YAL011W	TIM2+F+R2
gene-YAL012W	K2P+I
gene-YAL016W	HKY+F+I
gene-YAL019W	TN+F+R2
gene-YAL020C	TPM3+F+R2
gene-YAL021C	TPM2+F+R2
gene-YAL022C	K3P+I
gene-YAL024C	HKY+F+R2
gene-YAL026C	TPM3+F+R2
gene-YAL033W	HKY+F
gene-YAL034W-A	HKY+F+I
gene-YAL035W	K3Pu+F+R2
gene-YAL036C	HKY+F+R2
gene-YAL039C	K2P+I
gene-YAL041W	HKY+F+R2
gene-YAL042W	K2P+R2
gene-YAL043C	TPM2u+F+R2
gene-YAL044C	K2P+I
gene-YAL044W-A	TNe
gene-YAL046C	K2P
gene-YAL048C	HKY+F+R2
gene-YAL053W	HKY+F+R2
gene-YAR003W	K3Pu+F+I
gene-YAR007C	HKY+F+I
gene-YAR008W	HKY+F+I
gene-YAR015W	HKY+F+I
gene-YAR018C	HKY+F+I
gene-YBL004W	HKY+F+R2
gene-YBL007C	TN+F+I
gene-YBL015W	K2P+R2
gene-YBL020W	HKY+F+R2
gene-YBL022C	TPM3+F+R2
gene-YBL023C	K3Pu+F+R2
gene-YBL024W	TN+F+R2
gene-YBL033C	K3P+I
gene-YBL034C	HKY+F+R2
gene-YBL035C	HKY+F+R2
gene-YBL037W	HKY+F+R2
gene-YBL038W	HKY+F+I
gene-YBL040C	HKY+F+I
gene-YBL041W	HKY+F
gene-YBL045C	HKY+F+I
gene-YBL050W	TN+F+I
gene-YBL052C	TPM3+F+R2
gene-YBL057C	HKY+F
gene-YBL058W	HKY+F+I
gene-YBL059C-A	HKY+F
gene-YBL066C	K3Pu+F+R2
gene-YBL071W-A	JC
gene-YBL076C	HKY+F+I
gene-YBL078C	HKY+F
gene-YBL080C	HKY+F+R2
gene-YBL082C	K2P+R2
gene-YBL084C	TPM2+F+R2
gene-YBL086C	HKY+F+I
gene-YBL088C	TPM2+F+R2
gene-YBL091C	HKY+F+I
gene-YBL093C	HKY+F
gene-YBL095W	TPM2+F+I
gene-YBL099W	HKY+F+I
gene-YBL104C	HKY+F+I
gene-YBL107C	HKY+F
gene-YBR003W	HKY+F+I
gene-YBR017C	HKY+F+I
gene-YBR029C	HKY+F+I
gene-YBR038W	HKY+F+R2
gene-YBR058C	HKY+F+I
gene-YBR060C	HKY+F+I
gene-YBR073W	HKY+F+R2
gene-YBR074W	HKY+F+R2
gene-YBR080C	HKY+F+I
gene-YBR081C	HKY+F+R2
gene-YBR087W	HKY+F+I
gene-YBR097W	HKY+F+I
gene-YBR102C	TN+F+R2
gene-YBR110W	HKY+F+I
gene-YBR114W	HKY+F+I
gene-YBR115C	HKY+F+R2
gene-YBR120C	HKY+F
gene-YBR121C	TN+F+I
gene-YBR126C	K2P+R2
gene-YBR136W	HKY+F+R2
gene-YBR142W	HKY+F+I
gene-YBR143C	HKY+F+I
gene-YBR155W	TN+F+I
gene-YBR159W	HKY+F
gene-YBR176W	HKY+F+I
gene-YBR179C	HKY+F+I
gene-YBR192W	HKY+F+I
gene-YBR196C	HKY+F+I
gene-YBR198C	HKY+F+I
gene-YBR200W	HKY+F+I
gene-YBR201W	HKY+F
gene-YBR202W	K3Pu+F+R2
gene-YBR213W	K2P+I
gene-YBR220C	HKY+F+R2
gene-YBR221C	HKY+F+I
gene-YBR229C	HKY+F+R2
gene-YBR231C	HKY+F+I
gene-YBR234C	HKY+F+I
gene-YBR235W	HKY+F+R2
gene-YBR236C	HKY+F
gene-YBR237W	TN+F+R2
gene-YBR243C	HKY+F+I
gene-YBR246W	HKY+F
gene-YBR247C	HKY+F
gene-YBR249C	K2P+I
gene-YBR251W	HKY+F+I
gene-YBR254C	HKY+F
gene-YBR255W	TPM2+F+R2
gene-YBR256C	HKY+F+R2
gene-YBR257W	HKY+F+I
gene-YBR260C	HKY+F+R2
gene-YBR261C	K2P+I
gene-YBR262C	JC
gene-YBR265W	K2P
gene-YBR269C	K2P
gene-YBR271W	HKY+F+I
gene-YBR276C	TPM3+F+R2
gene-YBR279W	HKY+F+I
gene-YBR281C	TN+F+I
gene-YBR282W	HKY+F+R2
gene-YBR286W	HKY+F+I
gene-YBR288C	HKY+F+I
gene-YBR290W	TN+F
gene-YCL001W	HKY+F
gene-YCL004W	HKY+F+I
gene-YCL008C	HKY+F+I
gene-YCL009C	K2P+I
gene-YCL010C	TPM2+F+I
gene-YCL016C	HKY+F+I
gene-YCL017C	HKY+F+I
gene-YCL018W	K2P+I
gene-YCL029C	HKY+F+I
gene-YCL030C	HKY+F+R2
gene-YCL031C	HKY+F
gene-YCL032W	HKY+F+I
gene-YCL034W	K3P+I
gene-YCL039W	TPM3+F+R2
gene-YCL045C	HKY+F+R2
gene-YCL052C	HKY+F+I
gene-YCL054W	HKY+F+R2
gene-YCL055W	HKY+F
gene-YCL057C-A	K2P
gene-YCL059C	TN+F
gene-YCR002C	HKY+F
gene-YCR003W	HKY+F
gene-YCR011C	HKY+F+I
gene-YCR012W	K2P
gene-YCR017C	HKY+F+I
gene-YCR024C	HKY+F+I
gene-YCR028C-A	HKY+F
gene-YCR032W	HKY+F+R2
gene-YCR035C	HKY+F+I
gene-YCR036W	HKY+F+I
gene-YCR042C	TPM2+F+R2
gene-YCR047C	HKY+F+I
gene-YCR053W	HKY+F+I
gene-YCR054C	HKY+F+R2
gene-YCR057C	HKY+F+R2
gene-YCR059C	K2P+I
gene-YCR061W	HKY+F+R2
gene-YCR066W	HKY+F+I
gene-YCR068W	K3P+I
gene-YCR079W	K2P+R2
gene-YCR081W	TPM3+F+R2
gene-YCR088W	TN+F+R2
gene-YCR093W	HKY+F+R2
gene-YDL001W	HKY+F
gene-YDL008W	K2P
gene-YDL040C	HKY+F+R2
gene-YDL055C	TN+F+I
gene-YDL060W	HKY+F+R2
gene-YDL074C	HKY+F
gene-YDL084W	HKY+F+I
gene-YDL090C	TPM3+F+I
gene-YDL091C	HKY+F+I
gene-YDL097C	TN+F+I
gene-YDL099W	HKY+F+G4
gene-YDL100C	HKY+F+I
gene-YDL101C	HKY+F+R2
gene-YDL102W	HKY+F+R2
gene-YDL108W	TPM3u+F
gene-YDL112W	TPM3+F+R2
gene-YDL115C	TN+F+I
gene-YDL116W	HKY+F
gene-YDL117W	HKY+F+I
gene-YDL122W	TPM2+F+R2
gene-YDL132W	HKY+F+I
gene-YDL140C	HKY+F+I
gene-YDL141W	K3Pu+F+R2
gene-YDL142C	TPM2+F+I
gene-YDL143W	TN+F+R2
gene-YDL145C	HKY+F+R2
gene-YDL147W	HKY+F+I
gene-YDL148C	HKY+F+I
gene-YDL149W	TIM2+F+R2
gene-YDL150W	HKY+F+I
gene-YDL153C	TN+F+I
gene-YDL156W	HKY+F+R2
gene-YDL159W	HKY+F+I
gene-YDL160C	HKY+F+I
gene-YDL164C	HKY+F+I
gene-YDL165W	HKY+F
gene-YDL166C	TN+F
gene-YDL167C	HKY+F+R2
gene-YDL168W	HKY+F+R2
gene-YDL171C	TN+F+R2
gene-YDL185W	TN+F+I
gene-YDL190C	HKY+F+I
gene-YDL193W	TN+F+I
gene-YDL195W	TPM3+F+R2
gene-YDL201W	HKY+F
gene-YDL202W	HKY+F
gene-YDL209C	TIM+F+I
gene-YDL215C	HKY+F+R2
gene-YDL234C	TN+F+R2
gene-YDL235C	HKY+F
gene-YDL240W	TN+F+R2
gene-YDR007W	HKY+F+I
gene-YDR017C	TN+F+I
gene-YDR027C	HKY+F
gene-YDR057W	HKY+F+G4
gene-YDR060W	HKY+F+R2
gene-YDR062W	K3Pu+F+I
gene-YDR067C	HKY+F
gene-YDR088C	TN+F+I
gene-YDR109C	TPM3+F+R2
gene-YDR117C	HKY+F+R2
gene-YDR121W	HKY+F
gene-YDR126W	TPM3+F
gene-YDR127W	HKY+F+I
gene-YDR128W	HKY+F+I
gene-YDR137W	HKY+F+I
gene-YDR140W	HKY+F
gene-YDR141C	HKY+F+I
gene-YDR150W	HKY+F+R2
gene-YDR159W	TPM2+F+R2
gene-YDR164C	HKY+F+R2
gene-YDR165W	HKY+F+I
gene-YDR166C	HKY+F+I
gene-YDR170C	HKY+F+R2
gene-YDR172W	TIM3+F
gene-YDR173C	HKY+F
gene-YDR175C	HKY+F
gene-YDR177W	HKY+F
gene-YDR189W	HKY+F+R2
gene-YDR211W	HKY+F+I
gene-YDR238C	HKY+F+I
gene-YDR243C	HKY+F+I
gene-YDR246W	TN+F
gene-YDR255C	TPM2+F+G4
gene-YDR268W	HKY+F+I
gene-YDR270W	HKY+F+I
gene-YDR283C	HKY+F+I
gene-YDR291W	HKY+F+I
gene-YDR292C	HKY+F+I
gene-YDR299W	TN+F+I
gene-YDR301W	HKY+F+R2
gene-YDR306C	HKY+F+I
gene-YDR316W	TN+F+I
gene-YDR320C	HKY+F+R2
gene-YDR322W	HKY+F+I
gene-YDR324C	TIM3+F+I
gene-YDR325W	HKY+F+I
gene-YDR328C	K2P
gene-YDR330W	TN+F+R2
gene-YDR333C	HKY+F+I
gene-YDR334W	TN+F+R2
gene-YDR335W	TN+F+R2
gene-YDR336W	HKY+F
gene-YDR346C	HKY+F+I
gene-YDR347W	HKY+F+I
gene-YDR354W	HKY+F+I
gene-YDR361C	HKY+F+I
gene-YDR372C	HKY+F+I
gene-YDR375C	TPM3+F+I
gene-YDR376W	TPM3+F+I
gene-YDR386W	HKY+F+I
gene-YDR390C	HKY+F+R2
gene-YDR392W	HKY+F
gene-YDR394W	HKY+F+I
gene-YDR398W	TN+F+R2
gene-YDR404C	HKY+F
gene-YDR407C	TPM3+F+I
gene-YDR416W	TPM3+F+I
gene-YDR419W	HKY+F+R2
gene-YDR425W	HKY+F+I
gene-YDR429C	TN+F
gene-YDR430C	HKY+F+R2
gene-YDR434W	HKY+F+R2
gene-YDR435C	HKY+F+I
gene-YDR443C	HKY+F+R2
gene-YDR448W	HKY+F
gene-YDR452W	HKY+F+I
gene-YDR456W	HKY+F+I
gene-YDR457W	TPM3+F+R2
gene-YDR460W	TN+F+I
gene-YDR465C	TPM2+F+I
gene-YDR472W	HKY+F
gene-YDR473C	HKY+F+I
gene-YDR477W	TIM2+F+R2
gene-YDR479C	HKY+F+R2
gene-YDR484W	HKY+F+R2
gene-YDR486C	HKY+F
gene-YDR487C	K2P
gene-YDR495C	TPM2+F+I
gene-YDR496C	HKY+F+I
gene-YDR527W	HKY+F+R2
gene-YDR531W	HKY+F+I
gene-YEL002C	HKY+F
gene-YEL003W	HKY+F
gene-YEL009C	HKY+F
gene-YEL015W	HKY+F+I
gene-YEL021W	HKY+F
gene-YEL031W	TPM3+F+R2
gene-YEL032W	HKY+F+R2
gene-YEL037C	HKY+F+I
gene-YEL038W	K2P+I
gene-YEL042W	HKY+F+I
gene-YEL044W	K2P+I
gene-YEL051W	TN+F
gene-YEL052W	HKY+F+I
gene-YEL053C	HKY+F+I
gene-YEL055C	HKY+F+I
gene-YEL058W	K2P+R2
gene-YEL062W	HKY+F+I
gene-YEL064C	HKY+F+R2
gene-YER005W	HKY+F+R2
gene-YER006W	TPM3+F
gene-YER008C	HKY+F+R2
gene-YER012W	HKY+F
gene-YER014W	HKY+F+R2
gene-YER019W	K2P+R2
gene-YER020W	HKY+F+R2
gene-YER021W	HKY+F+I
gene-YER022W	HKY+F+R2
gene-YER023W	K2P+I
gene-YER025W	HKY+F+I
gene-YER029C	HKY+F
gene-YER036C	TN+F+I
gene-YER043C	HKY+F
gene-YER044C	HKY+F
gene-YER049W	HKY+F+I
gene-YER052C	HKY+F
gene-YER055C	TPM3+F+I
gene-YER058W	HKY+F
gene-YER061C	HKY+F
gene-YER065C	HKY+F+I
gene-YER069W	TPM3+F+I
gene-YER078C	HKY+F+R2
gene-YER080W	HKY+F+R2
gene-YER082C	HKY+F+I
gene-YER086W	HKY+F+I
gene-YER090W	HKY+F+I
gene-YER091C	HKY+F+I
gene-YER093C	HKY+F+R2
gene-YER094C	K2P
gene-YER107C	HKY+F
gene-YER110C	HKY+F+I
gene-YER122C	HKY+F+I
gene-YER124C	HKY+F+R2
gene-YER125W	HKY+F+I
gene-YER126C	HKY+F
gene-YER127W	HKY+F
gene-YER133W	HKY+F
gene-YER136W	HKY+F
gene-YER141W	HKY+F+I
gene-YER148W	HKY+F
gene-YER154W	K2P+R2
gene-YER155C	TPM2+F+R2
gene-YER156C	K2P+I
gene-YER157W	HKY+F+R2
gene-YER162C	TN+F+I
gene-YER164W	TN+F+R2
gene-YER165W	TN+F+I
gene-YER168C	HKY+F+R2
gene-YER170W	HKY+F
gene-YER171W	HKY+F+R2
gene-YER173W	TPM3+F+I
gene-YER178W	K2P+I
gene-YER182W	HKY+F+I
gene-YER183C	HKY+F+G4
gene-YFL001W	HKY+F
gene-YFL002C	HKY+F
gene-YFL005W	HKY+F
gene-YFL016C	HKY+F+R2
gene-YFL017C	HKY+F
gene-YFL018C	TN+F+I
gene-YFL022C	HKY+F+I
gene-YFL024C	HKY+F+R2
gene-YFL026W	HKY+F
gene-YFL028C	HKY+F+I
gene-YFL029C	TN+F+I
gene-YFL034C-B	HKY+F
gene-YFL036W	TPM3+F+R2
gene-YFL038C	K2P
gene-YFL045C	TN+F
gene-YFL046W	HKY+F+I
gene-YFR002W	TPM3+F+I
gene-YFR004W	HKY+F
gene-YFR006W	HKY+F+R2
gene-YFR009W	HKY+F+I
gene-YFR010W	HKY+F+I
gene-YFR019W	HKY+F+R2
gene-YFR025C	HKY+F+R2
gene-YFR027W	HKY+F+R2
gene-YFR028C	HKY+F+I
gene-YFR030W	TPM3+F+R2
gene-YFR038W	HKY+F+R2
gene-YFR041C	HKY+F+I
gene-YFR044C	HKY+F+I
gene-YFR048W	HKY+F+R2
gene-YFR050C	HKY+F
gene-YFR051C	K2P+R2
gene-YFR052W	HKY+F+I
gene-YGL001C	HKY+F
gene-YGL011C	HKY+F
gene-YGL016W	HKY+F+I
gene-YGL017W	HKY+F+R2
gene-YGL018C	HKY+F
gene-YGL027C	TPM2+F+I
gene-YGL059W	TPM3+F+I
gene-YGL064C	TN+F+I
gene-YGL078C	HKY+F+I
gene-YGL083W	HKY+F+R2
gene-YGL092W	TPM2+F+I
gene-YGL094C	HKY+F+R2
gene-YGL095C	HKY+F+I
gene-YGL099W	HKY+F+I
gene-YGL100W	HKY+F+I
gene-YGL105W	TN+F+I
gene-YGL110C	TN+F+I
gene-YGL112C	HKY+F
gene-YGL122C	HKY+F+I
gene-YGL123W	K2P
gene-YGL125W	K2P+I
gene-YGL131C	HKY+F+I
gene-YGL141W	HKY+F+I
gene-YGL142C	HKY+F+I
gene-YGL143C	HKY+F
gene-YGL145W	HKY+F+I
gene-YGL153W	HKY+F+I
gene-YGL155W	HKY+F
gene-YGL156W	TPM3+F+R2
gene-YGL163C	TN+F+R2
gene-YGL167C	HKY+F+R2
gene-YGL172W	HKY+F
gene-YGL180W	HKY+F+R2
gene-YGL187C	K2P
gene-YGL190C	HKY+F+I
gene-YGL192W	TN+F+R2
gene-YGL195W	HKY+F+R2
gene-YGL200C	K2P
gene-YGL201C	HKY+F+R2
gene-YGL206C	TPM3+F+R2
gene-YGL207W	TN+F+R2
gene-YGL211W	HKY+F+I
gene-YGL213C	HKY+F
gene-YGL216W	K3Pu+F+R2
gene-YGL220W	HKY+F
gene-YGL221C	K2P
gene-YGL225W	HKY+F+I
gene-YGL231C	HKY+F
gene-YGL232W	HKY+F
gene-YGL233W	HKY+F+I
gene-YGL234W	TN+F+R2
gene-YGL236C	K2P+R2
gene-YGL238W	HKY+F+R2
gene-YGL241W	HKY+F+R2
gene-YGL243W	HKY+F+I
gene-YGL244W	TN+F+I
gene-YGL245W	HKY+F+R2
gene-YGL246C	HKY+F+I
gene-YGL248W	K3Pu+F+I
gene-YGR002C	HKY+F+I
gene-YGR003W	HKY+F+I
gene-YGR005C	HKY+F
gene-YGR020C	JC
gene-YGR024C	HKY+F+I
gene-YGR047C	HKY+F+I
gene-YGR048W	HKY+F+I
gene-YGR054W	HKY+F+I
gene-YGR061C	HKY+F+R2
gene-YGR080W	HKY+F+R2
gene-YGR090W	HKY+F+I
gene-YGR098C	HKY+F+R2
gene-YGR099W	HKY+F+I
gene-YGR100W	HKY+F+I
gene-YGR103W	HKY+F
gene-YGR116W	HKY+F+I
gene-YGR125W	TPM2+F+R2
gene-YGR127W	HKY+F+I
gene-YGR128C	HKY+F+I
gene-YGR145W	TIM3+F+I
gene-YGR147C	TIM+F+I
gene-YGR150C	HKY+F+R2
gene-YGR155W	TN+F+I
gene-YGR158C	HKY+F
gene-YGR159C	HKY+F+I
gene-YGR163W	HKY+F+I
gene-YGR170W	HKY+F+I
gene-YGR171C	HKY+F+I
gene-YGR175C	HKY+F+I
gene-YGR178C	TN+F+I
gene-YGR186W	TIM+F+I
gene-YGR187C	HKY+F+I
gene-YGR188C	K3Pu+F+I
gene-YGR194C	HKY+F+I
gene-YGR200C	HKY+F+I
gene-YGR205W	HKY+F
gene-YGR208W	HKY+F+R2
gene-YGR210C	TIM2+F+I
gene-YGR211W	HKY+F+I
gene-YGR216C	HKY+F
gene-YGR218W	HKY+F+R2
gene-YGR223C	TN+F+I
gene-YGR233C	HKY+F+R2
gene-YGR235C	HKY+F
gene-YGR240C	HKY+F+I
gene-YGR244C	HKY+F+I
gene-YGR245C	TIM2+F+R2
gene-YGR246C	K3Pu+F+I
gene-YGR252W	HKY+F+I
gene-YGR253C	HKY+F+I
gene-YGR255C	HKY+F+I
gene-YGR258C	TIM2+F+R2
gene-YGR261C	HKY+F+R2
gene-YGR262C	HKY+F
gene-YGR264C	HKY+F+I
gene-YGR267C	HKY+F+I
gene-YGR270W	TN+F+R2
gene-YGR274C	HKY+F+R2
gene-YGR277C	HKY+F
gene-YGR278W	HKY+F+R2
gene-YGR280C	HKY+F
gene-YGR282C	HKY+F+I
gene-YGR284C	HKY+F+I
gene-YGR285C	TN+F+I
gene-YHL004W	TPM2+F+I
gene-YHL008C	HKY+F+R3
gene-YHL010C	HKY+F+I
gene-YHL013C	TN+F+I
gene-YHL020C	HKY+F+R2
gene-YHL022C	TPM3+F+R2
gene-YHL023C	HKY+F+R2
gene-YHL029C	HKY+F+R2
gene-YHL030W	TIM3+F+R2
gene-YHL031C	HKY+F
gene-YHL032C	K2P+R2
gene-YHR002W	F81+F
gene-YHR005C-A	HKY+F
gene-YHR005C	HKY+F+I
gene-YHR007C	HKY+F+I
gene-YHR009C	HKY+F+I
gene-YHR011W	HKY+F+I
gene-YHR013C	HKY+F+I
gene-YHR018C	TPM3+F+R2
gene-YHR019C	HKY+F+R2
gene-YHR020W	TIM2+F+R2
gene-YHR024C	HKY+F+I
gene-YHR025W	K2P+I
gene-YHR027C	TN+F+R2
gene-YHR028C	TN+F+R2
gene-YHR034C	HKY+F+R2
gene-YHR037W	HKY+F+I
gene-YHR038W	HKY+F+I
gene-YHR039C	HKY+F+I
gene-YHR040W	TPM3+F+I
gene-YHR041C	K2P+I
gene-YHR052W	HKY+F+I
gene-YHR058C	HKY+F+I
gene-YHR062C	K2P+I
gene-YHR064C	HKY+F+I
gene-YHR065C	TPM3+F+R2
gene-YHR067W	HKY+F
gene-YHR068W	TN+F+I
gene-YHR069C	HKY+F+I
gene-YHR072W	HKY+F+I
gene-YHR073W	TPM3+F+R2
gene-YHR074W	TN+F+I
gene-YHR076W	HKY+F
gene-YHR077C	TIM2+F+R2
gene-YHR079C	TN+F+I
gene-YHR089C	K2P
gene-YHR090C	HKY+F+I
gene-YHR098C	HKY+F+R2
gene-YHR099W	TPM3+F+R2
gene-YHR107C	HKY+F+I
gene-YHR111W	HKY+F+R2
gene-YHR114W	HKY+F+I
gene-YHR116W	HKY+F+I
gene-YHR119W	HKY+F+I
gene-YHR120W	TPM3+F+R2
gene-YHR122W	HKY+F
gene-YHR128W	HKY+F
gene-YHR142W	HKY+F+I
gene-YHR147C	HKY+F
gene-YHR150W	HKY+F+R2
gene-YHR165C	TIM3+F+R2
gene-YHR166C	HKY+F+R2
gene-YHR168W	HKY+F+I
gene-YHR169W	HKY+F+I
gene-YHR170W	TN+F+R2
gene-YHR171W	TPM2+F+I
gene-YHR172W	HKY+F+I
gene-YHR181W	F81+F
gene-YHR186C	HKY+F+R2
gene-YHR187W	HKY+F+I
gene-YHR188C	HKY+F+R2
gene-YHR189W	K2P+I
gene-YHR190W	HKY+F+I
gene-YHR191C	HKY+F+I
gene-YHR192W	HKY+F
gene-YHR193C	HKY+F
gene-YHR197W	HKY+F+R2
gene-YHR198C	HKY+F+I
gene-YHR200W	K2P+I
gene-YHR201C	HKY+F+R2
gene-YHR202W	HKY+F+I
gene-YHR205W	TN+F+R2
gene-YHR206W	TPM3+F+I
gene-YIL003W	HKY+F+I
gene-YIL005W	HKY+F+R2
gene-YIL007C	HKY+F+I
gene-YIL008W	HKY+F
gene-YIL010W	HKY+F
gene-YIL019W	TN+F+I
gene-YIL020C	HKY+F+I
gene-YIL021W	HKY+F
gene-YIL022W	HKY+F+I
gene-YIL026C	TPM3+F+R2
gene-YIL030C	HKY+F+R2
gene-YIL033C	TNe+I
gene-YIL039W	HKY+F+I
gene-YIL042C	K2P+R2
gene-YIL048W	HKY+F+R2
gene-YIL064W	HKY+F
gene-YIL065C	K2P
gene-YIL067C	HKY+F+I
gene-YIL068C	TN+F+R2
gene-YIL070C	HKY+F
gene-YIL075C	TN+F+I
gene-YIL078W	K3Pu+F+R2
gene-YIL087C	K2P
gene-YIL090W	HKY+F+I
gene-YIL091C	HKY+F+R2
gene-YIL093C	TN+F
gene-YIL094C	TIM3+F+I
gene-YIL096C	HKY+F
gene-YIL097W	TPM2+F+R2
gene-YIL103W	TN+F+I
gene-YIL104C	HKY+F+I
gene-YIL108W	HKY+F+I
gene-YIL110W	HKY+F+I
gene-YIL116W	HKY+F+I
gene-YIL118W	HKY+F
gene-YIL125W	HKY+F+I
gene-YIL128W	HKY+F+R2
gene-YIL129C	TN+F+R2
gene-YIL134W	HKY+F+R2
gene-YIL140W	HKY+F+R2
gene-YIL142W	TN+F+I
gene-YIL143C	HKY+F+R2
gene-YIL145C	HKY+F
gene-YIL150C	TN+F+I
gene-YIL153W	K2P+R2
gene-YIL157C	K2P+I
gene-YIR005W	F81+F
gene-YIR008C	HKY+F+I
gene-YIR012W	TPM3+F+I
gene-YIR022W	K2P+I
gene-YIR026C	TPM3+F+R2
gene-YIR027C	K2P+I
gene-YIR029W	HKY+F+I
gene-YIR034C	HKY+F+R2
gene-YJL004C	F81+F
gene-YJL008C	HKY+F+I
gene-YJL010C	HKY+F
gene-YJL012C	HKY+F+I
gene-YJL025W	HKY+F+R2
gene-YJL033W	HKY+F+R2
gene-YJL034W	HKY+F+R2
gene-YJL035C	HKY+F+I
gene-YJL036W	HKY+F+I
gene-YJL039C	HKY+F+I
gene-YJL046W	HKY+F+I
gene-YJL050W	TN+F+I
gene-YJL053W	HKY+F+I
gene-YJL057C	TPM3+F+I
gene-YJL062W	HKY+F+R2
gene-YJL072C	HKY+F
gene-YJL073W	HKY+F+I
gene-YJL074C	HKY+F+R2
gene-YJL080C	HKY+F+R2
gene-YJL087C	HKY+F+R2
gene-YJL090C	TPM2+F+R2
gene-YJL091C	HKY+F+I
gene-YJL102W	HKY+F+R2
gene-YJL109C	HKY+F+I
gene-YJL115W	TN+F
gene-YJL121C	K2P
gene-YJL124C	TN+F
gene-YJL125C	HKY+F+I
gene-YJL128C	HKY+F+R2
gene-YJL130C	HKY+F+R2
gene-YJL148W	HKY+F
gene-YJL154C	HKY+F+R2
gene-YJL155C	HKY+F+I
gene-YJL156C	HKY+F+I
gene-YJL166W	HKY+F
gene-YJL167W	HKY+F+I
gene-YJL168C	TN+F+R2
gene-YJL178C	HKY+F+I
gene-YJL180C	HKY+F+I
gene-YJL183W	HKY+F+I
gene-YJL194W	HKY+F+R2
gene-YJL197W	HKY+F+R2
gene-YJL200C	HKY+F+R2
gene-YJL204C	HKY+F+I
gene-YJL207C	HKY+F+R2
gene-YJL208C	HKY+F+I
gene-YJL210W	K2P+I
gene-YJR006W	HKY+F+I
gene-YJR013W	HKY+F
gene-YJR016C	K2P+I
gene-YJR017C	K2P
gene-YJR033C	HKY+F+R2
gene-YJR035W	TPM3+F+R2
gene-YJR040W	TN+F+I
gene-YJR041C	TPM3+F+R2
gene-YJR042W	HKY+F+R2
gene-YJR057W	TPM3+F+I
gene-YJR062C	HKY+F+R2
gene-YJR063W	K2P
gene-YJR064W	HKY+F+I
gene-YJR068W	HKY+F+I
gene-YJR072C	HKY+F+R2
gene-YJR073C	K2P+R3
gene-YJR075W	HKY+F+R2
gene-YJR080C	TN+F+R2
gene-YJR088C	HKY+F
gene-YJR095W	TN+F
gene-YJR097W	HKY+F+I
gene-YJR099W	HKY+F
gene-YJR105W	K2P+I
gene-YJR109C	TN+F+R2
gene-YJR110W	HKY+F+R2
gene-YJR118C	HKY+F
gene-YJR119C	HKY+F+R2
gene-YJR121W	HKY+F+I
gene-YJR122W	HKY+F+R2
gene-YJR125C	HKY+F+I
gene-YJR129C	TPM3+F
gene-YJR131W	HKY+F+R2
gene-YJR137C	HKY+F+R2
gene-YJR138W	TPM3+F+R2
gene-YJR139C	HKY+F+I
gene-YJR140C	HKY+F+R2
gene-YJR141W	TPM2+F+I
gene-YJR142W	TPM3+F+I
gene-YJR143C	HKY+F+R2
gene-YKL002W	HKY+F
gene-YKL007W	HKY+F
gene-YKL010C	HKY+F+I
gene-YKL011C	HKY+F
gene-YKL013C	F81+F
gene-YKL014C	TPM3+F+R2
gene-YKL017C	HKY+F+I
gene-YKL019W	K2P+I
gene-YKL021C	HKY+F+I
gene-YKL022C	HKY+F+R2
gene-YKL027W	HKY+F+I
gene-YKL033W	TPM3+F+R2
gene-YKL039W	HKY+F+I
gene-YKL045W	TPM3+F+I
gene-YKL056C	K2P+I
gene-YKL064W	HKY+F+I
gene-YKL073W	TPM3+F+R2
gene-YKL077W	HKY+F
gene-YKL090W	HKY+F+I
gene-YKL092C	HKY+F+R2
gene-YKL104C	HKY+F+R2
gene-YKL113C	TN+F+R2
gene-YKL114C	HKY+F
gene-YKL120W	HKY+F+I
gene-YKL125W	HKY+F+I
gene-YKL134C	TN+F+R2
gene-YKL138C	HKY+F
gene-YKL139W	HKY+F
gene-YKL142W	HKY+F
gene-YKL143W	HKY+F+R2
gene-YKL144C	HKY+F
gene-YKL145W	TN+F+I
gene-YKL149C	HKY+F+I
gene-YKL151C	TN+F+I
gene-YKL152C	TNe
gene-YKL155C	HKY+F+I
gene-YKL165C	TPM3+F+R2
gene-YKL170W	F81+F+I
gene-YKL171W	TPM3+F+R2
gene-YKL173W	HKY+F+R2
gene-YKL175W	HKY+F+R2
gene-YKL178C	HKY+F+I
gene-YKL181W	HKY+F+I
gene-YKL182W	HKY+F+R2
gene-YKL184W	HKY+F+I
gene-YKL188C	HKY+F+I
gene-YKL189W	HKY+F+I
gene-YKL190W	HKY+F+I
gene-YKL193C	TIM3+F+R2
gene-YKL194C	TPM2u+F+R2
gene-YKL196C	HKY+F
gene-YKL197C	HKY+F+R2
gene-YKL205W	HKY+F+I
gene-YKL206C	HKY+F
gene-YKL207W	K3P+I
gene-YKL210W	HKY+F+R2
gene-YKL212W	TPM2+F+R2
gene-YKL213C	HKY+F+R2
gene-YKR001C	HKY+F
gene-YKR002W	TN+F+I
gene-YKR008W	TPM2+F+I
gene-YKR009C	HKY+F+R2
gene-YKR016W	HKY+F+I
gene-YKR017C	HKY+F+I
gene-YKR023W	TN+F+I
gene-YKR024C	TN+F+R2
gene-YKR025W	HKY+F+I
gene-YKR031C	TN+F+R2
gene-YKR038C	TPM3+F+I
gene-YKR043C	K2P+I
gene-YKR048C	HKY+F+R2
gene-YKR051W	HKY+F+I
gene-YKR056W	HKY+F+R2
gene-YKR062W	HKY+F+I
gene-YKR063C	HKY+F+I
gene-YKR068C	HKY+F
gene-YKR069W	HKY+F+I
gene-YKR071C	TN+F+I
gene-YKR079C	TN+F+R2
gene-YKR080W	HKY+F+I
gene-YKR082W	HKY+F+R2
gene-YKR084C	HKY+F+I
gene-YKR085C	K2P
gene-YKR087C	HKY+F
gene-YKR088C	HKY+F
gene-YKR092C	TN+F+R2
gene-YKR097W	HKY+F+I
gene-YLL001W	HKY+F+R2
gene-YLL002W	HKY+F+R2
gene-YLL004W	TPM3+F+I
gene-YLL006W	HKY+F
gene-YLL008W	HKY+F+R2
gene-YLL019C	TPM3+F+I
gene-YLL026W	HKY+F+R2
gene-YLL027W	HKY+F
gene-YLL031C	HKY+F+R2
gene-YLL032C	HKY+F+I
gene-YLL034C	HKY+F+R2
gene-YLL035W	HKY+F+I
gene-YLL040C	HKY+F+R2
gene-YLL041C	HKY+F
gene-YLR001C	TPM2+F+I
gene-YLR002C	HKY+F+I
gene-YLR003C	HKY+F
gene-YLR005W	TN+F+I
gene-YLR008C	K3Pu+F
gene-YLR009W	HKY+F
gene-YLR015W	HKY+F+I
gene-YLR017W	HKY+F+I
gene-YLR026C	HKY+F
gene-YLR032W	TN+F+R2
gene-YLR033W	HKY+F
gene-YLR039C	TPM3+F+R2
gene-YLR045C	HKY+F+I
gene-YLR050C	HKY+F
gene-YLR060W	HKY+F+R2
gene-YLR066W	HKY+F
gene-YLR069C	TN+F+R2
gene-YLR071C	HKY+F+I
gene-YLR075W	K2P
gene-YLR078C	HKY+F
gene-YLR084C	TPM3+F+R2
gene-YLR087C	TPM3+F+R2
gene-YLR088W	HKY+F+R2
gene-YLR090W	HKY+F+I
gene-YLR104W	JC
gene-YLR105C	HKY+F
gene-YLR106C	TPM3+F+R2
gene-YLR107W	HKY+F+I
gene-YLR114C	TN+F+I
gene-YLR115W	HKY+F+R2
gene-YLR127C	HKY+F+I
gene-YLR129W	HKY+F+I
gene-YLR142W	HKY+F+I
gene-YLR148W	HKY+F+I
gene-YLR175W	HKY+F+I
gene-YLR196W	TPM2+F+R2
gene-YLR197W	TN+F+I
gene-YLR203C	HKY+F+I
gene-YLR209C	HKY+F
gene-YLR215C	HKY+F+I
gene-YLR216C	HKY+F+I
gene-YLR221C	HKY+F
gene-YLR222C	HKY+F+G4
gene-YLR240W	HKY+F+R2
gene-YLR247C	HKY+F+R2
gene-YLR250W	TN+F
gene-YLR268W	HKY+F
gene-YLR272C	HKY+F+R2
gene-YLR274W	HKY+F+R2
gene-YLR276C	HKY+F
gene-YLR277C	HKY+F+I
gene-YLR281C	HKY+F
gene-YLR283W	HKY+F+I
gene-YLR285W	HKY+F
gene-YLR289W	HKY+F+I
gene-YLR290C	TPM3+F+I
gene-YLR291C	HKY+F
gene-YLR299W	HKY+F+R2
gene-YLR304C	HKY+F+I
gene-YLR305C	TPM3+F+R2
gene-YLR319C	HKY+F+I
gene-YLR321C	HKY+F+I
gene-YLR330W	HKY+F+R2
gene-YLR335W	HKY+F+I
gene-YLR340W	K2P+I
gene-YLR345W	HKY+F+I
gene-YLR347C	HKY+F+I
gene-YLR351C	HKY+F+I
gene-YLR359W	HKY+F+I
gene-YLR361C	HKY+F+I
gene-YLR362W	HKY+F+I
gene-YLR371W	K3Pu+F+R2
gene-YLR382C	HKY+F+I
gene-YLR383W	HKY+F+R2
gene-YLR384C	HKY+F+R2
gene-YLR386W	HKY+F+R2
gene-YLR389C	HKY+F+R2
gene-YLR393W	HKY+F
gene-YLR396C	TPM3+F+R2
gene-YLR397C	HKY+F+I
gene-YLR398C	TN+F+R2
gene-YLR399C	HKY+F+R2
gene-YLR405W	HKY+F+R2
gene-YLR407W	HKY+F+I
gene-YLR409C	TN+F+R2
gene-YLR410W	HKY+F+I
gene-YLR412W	HKY+F+G4
gene-YLR417W	HKY+F+R2
gene-YLR420W	HKY+F+I
gene-YLR424W	HKY+F+R2
gene-YLR427W	HKY+F+R2
gene-YLR429W	HKY+F+R2
gene-YLR435W	HKY+F+I
gene-YLR436C	TPM2+F+R2
gene-YLR438W	K2P+I
gene-YLR439W	TPM3+F+R2
gene-YLR447C	HKY+F+I
gene-YLR451W	HKY+F+I
gene-YLR452C	HKY+F+G4
gene-YLR459W	HKY+F+I
gene-YML001W	HKY+F
gene-YML010W	TN+F+R2
gene-YML020W	HKY+F+I
gene-YML021C	HKY+F+I
gene-YML025C	HKY+F
gene-YML030W	HKY+F
gene-YML031W	HKY+F+R2
gene-YML032C	HKY+F+I
gene-YML035C	HKY+F+R2
gene-YML042W	TPM3+F+R2
gene-YML048W	HKY+F+I
gene-YML049C	HKY+F+R2
gene-YML059C	HKY+F+R2
gene-YML064C	HKY+F
gene-YML067C	HKY+F+I
gene-YML069W	HKY+F+I
gene-YML071C	HKY+F+R2
gene-YML072C	HKY+F+R2
gene-YML077W	HKY+F
gene-YML080W	HKY+F+I
gene-YML086C	HKY+F+I
gene-YML092C	HKY+F
gene-YML093W	TIM+F+R2
gene-YML094W	F81+F
gene-YML096W	HKY+F+R2
gene-YML102W	K2P+I
gene-YML103C	TPM3+F+R2
gene-YML104C	HKY+F+I
gene-YML105C	HKY+F+I
gene-YML110C	K3Pu+F+R2
gene-YML115C	HKY+F+I
gene-YML121W	HKY+F
gene-YML126C	HKY+F+I
gene-YML127W	HKY+F+R2
gene-YML130C	HKY+F+I
gene-YMR001C	TPM3+F
gene-YMR002W	JC
gene-YMR009W	HKY+F
gene-YMR010W	HKY+F+I
gene-YMR012W	TPM2+F+I
gene-YMR013C	HKY+F
gene-YMR014W	HKY+F+I
gene-YMR023C	HKY+F+I
gene-YMR027W	HKY+F+I
gene-YMR033W	HKY+F+I
gene-YMR035W	K2P
gene-YMR049C	HKY+F+R2
gene-YMR061W	HKY+F
gene-YMR074C	HKY+F
gene-YMR075W	TPM2+F+I
gene-YMR076C	HKY+F+I
gene-YMR097C	K3Pu+F+I
gene-YMR108W	HKY+F+I
gene-YMR125W	HKY+F+R2
gene-YMR129W	TN+F+R2
gene-YMR131C	HKY+F+I
gene-YMR137C	TIM+F+R2
gene-YMR140W	TN+F+I
gene-YMR154C	K3Pu+F+I
gene-YMR156C	HKY+F
gene-YMR162C	HKY+F+I
gene-YMR167W	HKY+F+I
gene-YMR171C	HKY+F+I
gene-YMR185W	HKY+F+R2
gene-YMR189W	HKY+F+I
gene-YMR193W	HKY+F
gene-YMR197C	HKY+F
gene-YMR201C	HKY+F
gene-YMR203W	TN+F+I
gene-YMR205C	K3Pu+F+R2
gene-YMR208W	HKY+F+I
gene-YMR209C	HKY+F
gene-YMR211W	HKY+F+I
gene-YMR212C	HKY+F+R2
gene-YMR217W	TN+F+I
gene-YMR218C	TPM3+F+R2
gene-YMR220W	HKY+F+I
gene-YMR223W	HKY+F+I
gene-YMR224C	HKY+F+I
gene-YMR229C	HKY+F+R2
gene-YMR231W	HKY+F+R2
gene-YMR235C	HKY+F+I
gene-YMR236W	K2P
gene-YMR241W	HKY+F
gene-YMR247C	TPM2+F+R2
gene-YMR269W	HKY+F
gene-YMR272C	HKY+F+I
gene-YMR276W	K2P
gene-YMR278W	HKY+F+R2
gene-YMR281W	HKY+F
gene-YMR283C	HKY+F+I
gene-YMR288W	HKY+F+I
gene-YMR289W	HKY+F
gene-YMR293C	HKY+F+I
gene-YMR296C	K2P+R2
gene-YMR300C	HKY+F+I
gene-YMR301C	HKY+F+R2
gene-YMR302C	K3Pu+F+R2
gene-YMR304W	HKY+F+R2
gene-YMR308C	TPM3+F+I
gene-YMR309C	HKY+F+I
gene-YMR311C	HKY+F+I
gene-YMR312W	HKY+F
gene-YMR313C	HKY+F+I
gene-YMR314W	K3P+I
gene-YMR315W	HKY+F
gene-YNL002C	HKY+F
gene-YNL003C	HKY+F
gene-YNL005C	HKY+F
gene-YNL006W	TPM3+F
gene-YNL007C	HKY+F
gene-YNL010W	HKY+F
gene-YNL016W	HKY+F+I
gene-YNL021W	TN+F+I
gene-YNL022C	HKY+F+I
gene-YNL023C	HKY+F+R2
gene-YNL026W	HKY+F+I
gene-YNL032W	TPM3+F
gene-YNL041C	TPM2+F+I
gene-YNL048W	TN+F+I
gene-YNL051W	HKY+F
gene-YNL059C	TN+F+I
gene-YNL061W	TPM2+F+I
gene-YNL062C	HKY+F+I
gene-YNL072W	K2P+I
gene-YNL075W	TN+F
gene-YNL082W	TPM2+F+R2
gene-YNL084C	TN+F+I
gene-YNL088W	HKY+F+R2
gene-YNL090W	HKY+F
gene-YNL102W	TN+F+R2
gene-YNL107W	HKY+F+I
gene-YNL112W	TN+F+I
gene-YNL123W	HKY+F+R2
gene-YNL126W	HKY+F+R2
gene-YNL127W	HKY+F+R2
gene-YNL132W	HKY+F+R2
gene-YNL139C	HKY+F+R2
gene-YNL163C	HKY+F+I
gene-YNL167C	HKY+F+I
gene-YNL172W	HKY+F+R2
gene-YNL181W	HKY+F+I
gene-YNL182C	HKY+F+I
gene-YNL189W	HKY+F+I
gene-YNL191W	HKY+F+I
gene-YNL201C	HKY+F+R2
gene-YNL206C	HKY+F+I
gene-YNL207W	HKY+F+I
gene-YNL212W	TPM3+F+I
gene-YNL219C	HKY+F
gene-YNL220W	HKY+F+I
gene-YNL222W	HKY+F
gene-YNL223W	HKY+F+I
gene-YNL227C	HKY+F+I
gene-YNL236W	HKY+F+R2
gene-YNL238W	HKY+F+R2
gene-YNL242W	HKY+F+R2
gene-YNL246W	TPM3+F+I
gene-YNL247W	TPM2+F+R2
gene-YNL248C	HKY+F+I
gene-YNL251C	HKY+F
gene-YNL252C	HKY+F
gene-YNL256W	HKY+F+I
gene-YNL261W	TPM3+F+I
gene-YNL262W	HKY+F+R2
gene-YNL267W	HKY+F+R2
gene-YNL272C	HKY+F+I
gene-YNL273W	HKY+F+R2
gene-YNL277W	K2P+I
gene-YNL279W	HKY+F+I
gene-YNL280C	TPM3+F+I
gene-YNL284C	HKY+F
gene-YNL287W	HKY+F+R2
gene-YNL290W	HKY+F+R2
gene-YNL291C	HKY+F+R2
gene-YNL292W	HKY+F+I
gene-YNL297C	HKY+F+I
gene-YNL308C	TN+F+I
gene-YNL310C	K2P
gene-YNL313C	HKY+F+R2
gene-YNL315C	TPM2+F+R2
gene-YNL316C	HKY+F+I
gene-YNL317W	HKY+F+I
gene-YNL320W	HKY+F+I
gene-YNL321W	HKY+F+R2
gene-YNL325C	HKY+F+I
gene-YNL326C	HKY+F
gene-YNL329C	HKY+F+R2
gene-YNR003C	HKY+F+I
gene-YNR006W	HKY+F
gene-YNR007C	HKY+F
gene-YNR012W	HKY+F+I
gene-YNR015W	K2P+R2
gene-YNR016C	HKY+F+R2
gene-YNR017W	K2P
gene-YNR021W	HKY+F+I
gene-YNR023W	HKY+F+I
gene-YNR029C	TPM3+F+G4
gene-YNR030W	HKY+F+R2
gene-YNR033W	HKY+F+R2
gene-YNR036C	K2P+I
gene-YNR038W	HKY+F+R2
gene-YNR039C	HKY+F+R2
gene-YNR041C	HKY+F
gene-YNR043W	HKY+F+I
gene-YNR050C	HKY+F+I
gene-YNR053C	HKY+F+I
gene-YNR054C	HKY+F+I
gene-YOL003C	HKY+F+I
gene-YOL004W	HKY+F+R2
gene-YOL006C	TPM3+F+I
gene-YOL008W	TPM2+F
gene-YOL010W	HKY+F+I
gene-YOL018C	TN+F+R2
gene-YOL021C	TPM2+F+I
gene-YOL023W	TPM3+F+R2
gene-YOL031C	TPM3+F+I
gene-YOL033W	HKY+F+I
gene-YOL034W	HKY+F+R2
gene-YOL038W	TNe
gene-YOL058W	K2P+I
gene-YOL061W	HKY+F+I
gene-YOL065C	HKY+F+R2
gene-YOL072W	TPM3+F+R2
gene-YOL076W	HKY+F+R2
gene-YOL080C	TN+F+I
gene-YOL090W	HKY+F+R2
gene-YOL093W	HKY+F+I
gene-YOL094C	HKY+F+I
gene-YOL097C	TPM3+F+I
gene-YOL098C	TPM2+F+R2
gene-YOL102C	HKY+F
gene-YOL124C	HKY+F+I
gene-YOL125W	TIM3+F+R2
gene-YOL127W	K2P+I
gene-YOL129W	HKY+F+I
gene-YOL132W	HKY+F+G4
gene-YOL133W	K2P
gene-YOL135C	HKY+F+I
gene-YOL138C	TPM2+F+R2
gene-YOL140W	HKY+F+I
gene-YOL142W	HKY+F+I
gene-YOL143C	K2P+I
gene-YOL144W	HKY+F+I
gene-YOL145C	HKY+F+I
gene-YOL146W	HKY+F+I
gene-YOL149W	HKY+F
gene-YOR001W	TN+F+I
gene-YOR002W	TN+F+I
gene-YOR005C	TN+F+I
gene-YOR017W	HKY+F+I
gene-YOR036W	HKY+F
gene-YOR037W	TPM3+F+I
gene-YOR079C	HKY+F
gene-YOR091W	TIM2+F+I
gene-YOR093C	HKY+F+I
gene-YOR095C	HKY+F+I
gene-YOR111W	HKY+F
gene-YOR112W	K3Pu+F+R2
gene-YOR116C	HKY+F+R2
gene-YOR124C	HKY+F+R2
gene-YOR125C	K2P+I
gene-YOR128C	HKY+F+I
gene-YOR132W	HKY+F+I
gene-YOR141C	HKY+F+R2
gene-YOR142W	HKY+F+I
gene-YOR145C	HKY+F+I
gene-YOR149C	HKY+F+I
gene-YOR151C	HKY+F+I
gene-YOR154W	HKY+F+I
gene-YOR160W	TPM3+F+I
gene-YOR165W	HKY+F+I
gene-YOR168W	HKY+F+I
gene-YOR196C	HKY+F+I
gene-YOR206W	HKY+F+I
gene-YOR211C	HKY+F+I
gene-YOR216C	TIM3+F+I
gene-YOR243C	HKY+F+R2
gene-YOR244W	HKY+F
gene-YOR245C	HKY+F+I
gene-YOR250C	HKY+F+I
gene-YOR251C	HKY+F+I
gene-YOR252W	HKY+F
gene-YOR260W	HKY+F+I
gene-YOR262W	HKY+F
gene-YOR272W	HKY+F+I
gene-YOR276W	HKY+F
gene-YOR283W	HKY+F
gene-YOR291W	K3Pu+F+R2
gene-YOR298W	HKY+F+R2
gene-YOR303W	HKY+F+I
gene-YOR310C	HKY+F+I
gene-YOR311C	HKY+F+I
gene-YOR322C	TN+F+I
gene-YOR323C	HKY+F+I
gene-YOR330C	HKY+F+R2
gene-YOR335C	TN+F+R2
gene-YOR336W	HKY+F+R2
gene-YOR340C	HKY+F+I
gene-YOR341W	HKY+F+I
gene-YOR346W	K3Pu+F+R2
gene-YOR352W	HKY+F+I
gene-YOR356W	HKY+F+R2
gene-YOR358W	HKY+F+R2
gene-YOR360C	HKY+F+I
gene-YOR361C	HKY+F+R2
gene-YOR362C	HKY+F+I
gene-YOR369C	K2P
gene-YOR370C	HKY+F+I
gene-YPL001W	TVM+F
gene-YPL003W	K3Pu+F+I
gene-YPL006W	HKY+F+I
gene-YPL007C	TPM2+F+R2
gene-YPL009C	HKY+F+R2
gene-YPL012W	HKY+F+R2
gene-YPL030W	HKY+F+I
gene-YPL042C	HKY+F
gene-YPL043W	HKY+F+I
gene-YPL050C	HKY+F
gene-YPL065W	HKY+F+I
gene-YPL082C	HKY+F+R2
gene-YPL083C	TPM3+F
gene-YPL084W	TPM2+F+I
gene-YPL091W	HKY+F+I
gene-YPL097W	HKY+F+I
gene-YPL101W	TPM3+F+I
gene-YPL103C	HKY+F+R2
gene-YPL109C	HKY+F+I
gene-YPL122C	HKY+F+I
gene-YPL126W	HKY+F+R2
gene-YPL131W	K2P
gene-YPL133C	HKY+F+I
gene-YPL146C	TIM3+F+I
gene-YPL147W	HKY+F+I
gene-YPL149W	HKY+F
gene-YPL151C	HKY+F+I
gene-YPL152W	HKY+F
gene-YPL153C	TN+F+R2
gene-YPL154C	HKY+F
gene-YPL155C	HKY+F+R2
gene-YPL160W	HKY+F+I
gene-YPL167C	HKY+F+R2
gene-YPL173W	HKY+F
gene-YPL175W	HKY+F+I
gene-YPL183C	TPM3+F+R2
gene-YPL195W	K3Pu+F+I
gene-YPL206C	HKY+F
gene-YPL209C	HKY+F
gene-YPL210C	HKY+F+R2
gene-YPL212C	HKY+F+I
gene-YPL213W	HKY+F+I
gene-YPL214C	HKY+F
gene-YPL217C	HKY+F+R2
gene-YPL218W	HKY+F
gene-YPL225W	F81+F
gene-YPL226W	HKY+F+I
gene-YPL235W	TN+F+I
gene-YPL237W	HKY+F
gene-YPL239W	HKY+F
gene-YPL242C	HKY+F+R2
gene-YPL243W	HKY+F+I
gene-YPL244C	K3Pu+F+I
gene-YPL247C	K2P+I
gene-YPL252C	K2P
gene-YPL254W	HKY+F+I
gene-YPL260W	HKY+F+R2
gene-YPL263C	HKY+F+I
gene-YPL266W	HKY+F+I
gene-YPL268W	HKY+F+I
gene-YPR010C	HKY+F+I
gene-YPR016C	HKY+F
gene-YPR019W	TN+F+I
gene-YPR020W	F81+F
gene-YPR021C	TIM2+F+I
gene-YPR025C	HKY+F+I
gene-YPR029C	K3Pu+F+R2
gene-YPR031W	HKY+F+R2
gene-YPR033C	HKY+F+I
gene-YPR035W	K2P+I
gene-YPR036W	HKY+F+I
gene-YPR041W	TN+F+I
gene-YPR049C	HKY+F+R2
gene-YPR055W	HKY+F+I
gene-YPR056W	HKY+F+I
gene-YPR063C	TNe
gene-YPR066W	TPM3+F+R2
gene-YPR085C	HKY+F+I
gene-YPR088C	HKY+F+I
gene-YPR089W	K3Pu+F+R2
gene-YPR091C	HKY+F+R2
gene-YPR103W	HKY+F+I
gene-YPR105C	HKY+F+R2
gene-YPR107C	HKY+F
gene-YPR108W	HKY+F+I
gene-YPR122W	HKY+F+I
gene-YPR133C	HKY+F+I
gene-YPR135W	TPM3u+F+R2
gene-YPR137W	HKY+F+I
gene-YPR139C	TPM2+F+R2
gene-YPR140W	HKY+F
gene-YPR141C	HKY+F+I
gene-YPR144C	HKY+F+R2
gene-YPR155C	HKY+F+I
gene-YPR162C	HKY+F
gene-YPR163C	TN+F+I
gene-YPR166C	HKY+F
gene-YPR167C	HKY+F+I
gene-YPR168W	HKY+F+I
gene-YPR173C	TN+F+I
gene-YPR175W	TPM3+F+R2
gene-YPR178W	TN+F+I
gene-YPR179C	HKY+F+I
gene-YPR180W	HKY+F+I
gene-YPR183W	K2P+I
gene-YPR184W	HKY+F+R2
gene-YPR186C	HKY+F+I
gene-YPR187W	TPM3+F
gene-YPR189W	TPM3+F+R2
gene-YPR190C	HKY+F+R2
gene-YPR191W	TPM3+F+I
