# Supplementary material for: Recombination, admixture and genome instability shape the genomic landscape of Saccharomyces cerevisiae derived from spontaneous grape ferments
Source: PLoS Genet. 2024 Mar 22;20(3):e1011223. doi: 10.1371/journal.pgen.1011223 (PMC10990190; doi:10.1371/journal.pgen.1011223)
Supplement: S12 Table — (XLSX) [file pgen.1011223.s036.xlsx]

## Sheet: S12 Table
S12 Table: Best Model identified for genomic windows across the S288C genome using IQ-TREE during genome wide local tree reconstruction
Window	Best_Model
NC_001133.9:110001-120000	HKY+F+R2
NC_001133.9:120001-130000	HKY+F+R2
NC_001133.9:130001-140000	K2P+R2
NC_001133.9:140001-150000	HKY+F+R2
NC_001133.9:150001-160000	HKY+F+R2
NC_001133.9:160001-170000	K2P+R2
NC_001133.9:170001-180000	HKY+F+R2
NC_001133.9:190001-200000	TPM3+F+R3
NC_001133.9:20001-30000	K3P+R2
NC_001133.9:30001-40000	HKY+F+R2
NC_001133.9:40001-50000	HKY+F+R2
NC_001133.9:50001-60000	HKY+F+R2
NC_001133.9:60001-70000	K2P+R2
NC_001133.9:70001-80000	K2P+R2
NC_001133.9:80001-90000	TPM3+F+R2
NC_001133.9:90001-100000	K3Pu+F+R2
NC_001134.8:110001-120000	HKY+F+R2
NC_001134.8:120001-130000	HKY+F+R2
NC_001134.8:130001-140000	HKY+F+R2
NC_001134.8:140001-150000	TPM3+F+R2
NC_001134.8:150001-160000	K3Pu+F+R2
NC_001134.8:160001-170000	HKY+F+R2
NC_001134.8:170001-180000	HKY+F+R2
NC_001134.8:180001-190000	HKY+F+R2
NC_001134.8:190001-200000	K2P+R2
NC_001134.8:200001-210000	TPM2+F+R2
NC_001134.8:20001-30000	TPM3+F+R2
NC_001134.8:210001-220000	HKY+F+R2
NC_001134.8:220001-230000	HKY+F+R2
NC_001134.8:230001-240000	HKY+F+R2
NC_001134.8:240001-250000	HKY+F+R2
NC_001134.8:250001-260000	HKY+F+R2
NC_001134.8:260001-270000	K2P+R2
NC_001134.8:270001-280000	HKY+F+R2
NC_001134.8:290001-300000	HKY+F+R2
NC_001134.8:300001-310000	HKY+F+R2
NC_001134.8:30001-40000	HKY+F+R2
NC_001134.8:310001-320000	HKY+F+R2
NC_001134.8:320001-330000	HKY+F+R2
NC_001134.8:330001-340000	HKY+F+R2
NC_001134.8:340001-350000	HKY+F+R2
NC_001134.8:350001-360000	TPM2+F+R2
NC_001134.8:370001-380000	TN+F+R2
NC_001134.8:380001-390000	HKY+F+R2
NC_001134.8:400001-410000	K3Pu+F+R2
NC_001134.8:40001-50000	HKY+F+R2
NC_001134.8:410001-420000	HKY+F+R2
NC_001134.8:420001-430000	TPM3+F+R2
NC_001134.8:450001-460000	HKY+F+R2
NC_001134.8:460001-470000	K3Pu+F+R2
NC_001134.8:470001-480000	HKY+F+R2
NC_001134.8:480001-490000	HKY+F+R2
NC_001134.8:490001-500000	HKY+F+R2
NC_001134.8:500001-510000	HKY+F+R2
NC_001134.8:50001-60000	HKY+F+R2
NC_001134.8:510001-520000	HKY+F+R2
NC_001134.8:520001-530000	HKY+F+R2
NC_001134.8:530001-540000	HKY+F+R2
NC_001134.8:540001-550000	TPM2+F+R2
NC_001134.8:550001-560000	HKY+F+R2
NC_001134.8:560001-570000	HKY+F+R2
NC_001134.8:570001-580000	HKY+F+R2
NC_001134.8:580001-590000	K3Pu+F+R2
NC_001134.8:590001-600000	HKY+F+R2
NC_001134.8:600001-610000	K3Pu+F+R2
NC_001134.8:60001-70000	TN+F+R2
NC_001134.8:610001-620000	HKY+F+R2
NC_001134.8:620001-630000	HKY+F+R2
NC_001134.8:630001-640000	HKY+F+R2
NC_001134.8:640001-650000	K3Pu+F+R2
NC_001134.8:650001-660000	HKY+F+R2
NC_001134.8:670001-680000	HKY+F+R2
NC_001134.8:680001-690000	HKY+F+R2
NC_001134.8:690001-700000	TN+F+R2
NC_001134.8:700001-710000	HKY+F+R2
NC_001134.8:70001-80000	HKY+F+I+G4
NC_001134.8:710001-720000	HKY+F+R2
NC_001134.8:720001-730000	HKY+F+R2
NC_001134.8:730001-740000	HKY+F+R2
NC_001134.8:760001-770000	K3Pu+F+R2
NC_001134.8:770001-780000	TPM3+F+R2
NC_001134.8:780001-790000	HKY+F+R2
NC_001134.8:790001-800000	K3Pu+F+R2
NC_001134.8:800001-810000	HKY+F+R5
NC_001134.8:80001-90000	HKY+F+R2
NC_001134.8:90001-100000	HKY+F+R2
NC_001135.5:100001-110000	HKY+F+R2
NC_001135.5:10001-20000	TN+F+R2
NC_001135.5:1-10000	TVMe+R2
NC_001135.5:110001-120000	HKY+F+R3
NC_001135.5:120001-130000	HKY+F+G4
NC_001135.5:130001-140000	HKY+F+R2
NC_001135.5:140001-150000	HKY+F+R2
NC_001135.5:150001-160000	HKY+F+R2
NC_001135.5:160001-170000	HKY+F+R2
NC_001135.5:170001-180000	HKY+F+R2
NC_001135.5:190001-200000	HKY+F+R2
NC_001135.5:200001-210000	TPM2+F+R2
NC_001135.5:20001-30000	HKY+F+R2
NC_001135.5:210001-220000	K2P+R2
NC_001135.5:220001-230000	K3Pu+F+R2
NC_001135.5:230001-240000	HKY+F+R2
NC_001135.5:240001-250000	HKY+F+R2
NC_001135.5:250001-260000	TPM3+F+R2
NC_001135.5:260001-270000	TNe+R2
NC_001135.5:270001-280000	HKY+F+R2
NC_001135.5:280001-290000	HKY+F+R2
NC_001135.5:290001-300000	HKY+F+G4
NC_001135.5:300001-310000	TPM3+F+R3
NC_001135.5:30001-40000	HKY+F+R2
NC_001135.5:310001-316522	HKY+F+R2
NC_001135.5:40001-50000	HKY+F+R2
NC_001135.5:50001-60000	HKY+F+R2
NC_001135.5:60001-70000	K2P+R2
NC_001135.5:70001-80000	HKY+F+R2
NC_001135.5:80001-90000	K3Pu+F+R2
NC_001135.5:90001-100000	TPM2+F+R2
NC_001136.10:1000001-1010000	TPM3+F+R2
NC_001136.10:100001-110000	HKY+F+R2
NC_001136.10:1010001-1020000	HKY+F+R2
NC_001136.10:1020001-1030000	HKY+F+R2
NC_001136.10:1030001-1040000	HKY+F+R2
NC_001136.10:1040001-1050000	HKY+F+R2
NC_001136.10:1050001-1060000	HKY+F+R2
NC_001136.10:1070001-1080000	TPM3+F+R2
NC_001136.10:1080001-1090000	HKY+F+R2
NC_001136.10:1090001-1100000	HKY+F+R2
NC_001136.10:1100001-1110000	HKY+F+R2
NC_001136.10:110001-120000	HKY+F+R2
NC_001136.10:1110001-1120000	HKY+F+R2
NC_001136.10:1120001-1130000	TPM3u+F+R2
NC_001136.10:1130001-1140000	HKY+F+R2
NC_001136.10:1150001-1160000	HKY+F+R2
NC_001136.10:1160001-1170000	HKY+F+R2
NC_001136.10:1170001-1180000	HKY+F+R2
NC_001136.10:1180001-1190000	HKY+F+R2
NC_001136.10:1190001-1200000	TPM3+F+R2
NC_001136.10:1200001-1210000	HKY+F+R2
NC_001136.10:120001-130000	HKY+F+R2
NC_001136.10:1210001-1220000	HKY+F+R2
NC_001136.10:1220001-1230000	HKY+F+R2
NC_001136.10:1230001-1240000	HKY+F+R2
NC_001136.10:1240001-1250000	HKY+F+R2
NC_001136.10:1250001-1260000	HKY+F+R2
NC_001136.10:1260001-1270000	HKY+F+R2
NC_001136.10:1270001-1280000	HKY+F+R2
NC_001136.10:1280001-1290000	HKY+F+R2
NC_001136.10:1290001-1300000	HKY+F+R2
NC_001136.10:1300001-1310000	HKY+F+R2
NC_001136.10:130001-140000	HKY+F+R2
NC_001136.10:1310001-1320000	HKY+F+G4
NC_001136.10:1320001-1330000	HKY+F+R2
NC_001136.10:1330001-1340000	HKY+F+R2
NC_001136.10:1340001-1350000	HKY+F+R2
NC_001136.10:1350001-1360000	HKY+F+R2
NC_001136.10:1360001-1370000	HKY+F+R2
NC_001136.10:1370001-1380000	HKY+F+R2
NC_001136.10:1380001-1390000	TN+F+R2
NC_001136.10:1390001-1400000	HKY+F+R2
NC_001136.10:1400001-1410000	HKY+F+R2
NC_001136.10:140001-150000	HKY+F+R2
NC_001136.10:1410001-1420000	HKY+F+R2
NC_001136.10:1420001-1430000	HKY+F+R2
NC_001136.10:1440001-1450000	TPM3+F+R2
NC_001136.10:1450001-1460000	K3Pu+F+R2
NC_001136.10:1460001-1470000	K3Pu+F+R2
NC_001136.10:1470001-1480000	HKY+F+R2
NC_001136.10:1480001-1490000	HKY+F+R2
NC_001136.10:1490001-1500000	HKY+F+R2
NC_001136.10:1500001-1510000	HKY+F+R2
NC_001136.10:150001-160000	HKY+F+R2
NC_001136.10:1510001-1520000	HKY+F+R2
NC_001136.10:160001-170000	HKY+F+R2
NC_001136.10:170001-180000	HKY+F+R2
NC_001136.10:180001-190000	HKY+F+R2
NC_001136.10:190001-200000	HKY+F+R2
NC_001136.10:200001-210000	K3Pu+F+R2
NC_001136.10:20001-30000	HKY+F+R2
NC_001136.10:210001-220000	HKY+F+R2
NC_001136.10:220001-230000	HKY+F+R2
NC_001136.10:230001-240000	TPM2+F+R2
NC_001136.10:240001-250000	HKY+F+R2
NC_001136.10:260001-270000	HKY+F+R2
NC_001136.10:270001-280000	K3Pu+F+R2
NC_001136.10:280001-290000	TPM3+F+R2
NC_001136.10:290001-300000	HKY+F+R2
NC_001136.10:300001-310000	HKY+F+R2
NC_001136.10:30001-40000	HKY+F+R2
NC_001136.10:310001-320000	HKY+F+R2
NC_001136.10:320001-330000	HKY+F+R2
NC_001136.10:330001-340000	K3Pu+F+R2
NC_001136.10:340001-350000	HKY+F+R2
NC_001136.10:350001-360000	HKY+F+R2
NC_001136.10:360001-370000	HKY+F+R2
NC_001136.10:370001-380000	TPM3+F+R2
NC_001136.10:380001-390000	TIM+F+R3
NC_001136.10:390001-400000	HKY+F+R2
NC_001136.10:400001-410000	HKY+F+R2
NC_001136.10:40001-50000	HKY+F+R2
NC_001136.10:410001-420000	HKY+F+R2
NC_001136.10:420001-430000	HKY+F+R2
NC_001136.10:430001-440000	TN+F+R2
NC_001136.10:440001-450000	HKY+F+R2
NC_001136.10:450001-460000	HKY+F+R2
NC_001136.10:470001-480000	K3Pu+F+R2
NC_001136.10:480001-490000	HKY+F+R2
NC_001136.10:490001-500000	HKY+F+R2
NC_001136.10:500001-510000	HKY+F+R2
NC_001136.10:50001-60000	HKY+F+R2
NC_001136.10:510001-520000	K2P+G4
NC_001136.10:520001-530000	TPM3+F+I+G4
NC_001136.10:540001-550000	HKY+F+R2
NC_001136.10:550001-560000	HKY+F+R2
NC_001136.10:560001-570000	HKY+F+R2
NC_001136.10:570001-580000	HKY+F+R2
NC_001136.10:580001-590000	HKY+F+R2
NC_001136.10:590001-600000	TPM3+F+R2
NC_001136.10:600001-610000	K3Pu+F+R2
NC_001136.10:60001-70000	HKY+F+R2
NC_001136.10:610001-620000	HKY+F+R2
NC_001136.10:620001-630000	HKY+F+R2
NC_001136.10:630001-640000	HKY+F+R2
NC_001136.10:640001-650000	HKY+F+R2
NC_001136.10:650001-660000	HKY+F+R2
NC_001136.10:660001-670000	HKY+F+R2
NC_001136.10:670001-680000	HKY+F+R2
NC_001136.10:680001-690000	HKY+F+R2
NC_001136.10:690001-700000	HKY+F+R2
NC_001136.10:710001-720000	HKY+F+R2
NC_001136.10:720001-730000	HKY+F+R2
NC_001136.10:730001-740000	HKY+F+R2
NC_001136.10:740001-750000	HKY+F+I
NC_001136.10:760001-770000	HKY+F+R2
NC_001136.10:770001-780000	HKY+F+R2
NC_001136.10:790001-800000	HKY+F+R2
NC_001136.10:800001-810000	HKY+F+R2
NC_001136.10:810001-820000	HKY+F+R2
NC_001136.10:830001-840000	HKY+F+R2
NC_001136.10:840001-850000	HKY+F+R2
NC_001136.10:850001-860000	HKY+F+R2
NC_001136.10:860001-870000	HKY+F+R2
NC_001136.10:870001-880000	TNe
NC_001136.10:880001-890000	HKY+F+I
NC_001136.10:890001-900000	HKY+F+R2
NC_001136.10:900001-910000	HKY+F+R2
NC_001136.10:90001-100000	HKY+F+R2
NC_001136.10:920001-930000	HKY+F+R2
NC_001136.10:930001-940000	HKY+F+R2
NC_001136.10:940001-950000	HKY+F+R2
NC_001136.10:950001-960000	HKY+F+R2
NC_001136.10:960001-970000	HKY+F+R2
NC_001136.10:970001-980000	HKY+F+R2
NC_001136.10:990001-1000000	K3Pu+F+R2
NC_001137.3:100001-110000	HKY+F+R2
NC_001137.3:10001-20000	K2P+R2
NC_001137.3:110001-120000	HKY+F+R2
NC_001137.3:120001-130000	HKY+F+R2
NC_001137.3:130001-140000	HKY+F+R2
NC_001137.3:140001-150000	TPM2+F+R2
NC_001137.3:150001-160000	HKY+F+R2
NC_001137.3:170001-180000	HKY+F+R2
NC_001137.3:180001-190000	TPM3+F+R2
NC_001137.3:190001-200000	K2P+R2
NC_001137.3:200001-210000	HKY+F+R2
NC_001137.3:20001-30000	TIM2+F+R2
NC_001137.3:210001-220000	HKY+F+R2
NC_001137.3:220001-230000	HKY+F+R2
NC_001137.3:230001-240000	HKY+F+R2
NC_001137.3:240001-250000	HKY+F+R2
NC_001137.3:250001-260000	HKY+F+R2
NC_001137.3:260001-270000	HKY+F+R2
NC_001137.3:270001-280000	K3Pu+F+R2
NC_001137.3:280001-290000	HKY+F+R2
NC_001137.3:290001-300000	K3Pu+F+R2
NC_001137.3:300001-310000	TPM3+F+R2
NC_001137.3:30001-40000	TPM3+F+R2
NC_001137.3:310001-320000	HKY+F+R2
NC_001137.3:320001-330000	HKY+F+R2
NC_001137.3:330001-340000	HKY+F+R2
NC_001137.3:340001-350000	HKY+F+R2
NC_001137.3:350001-360000	HKY+F+R2
NC_001137.3:360001-370000	HKY+F+R2
NC_001137.3:370001-380000	HKY+F+R2
NC_001137.3:380001-390000	HKY+F+R2
NC_001137.3:390001-400000	TPM3+F+R2
NC_001137.3:400001-410000	HKY+F+R2
NC_001137.3:40001-50000	TIM+F+R2
NC_001137.3:410001-420000	HKY+F+R2
NC_001137.3:420001-430000	HKY+F+R2
NC_001137.3:430001-440000	HKY+F+R2
NC_001137.3:440001-450000	K2P+G4
NC_001137.3:450001-460000	HKY+F+R2
NC_001137.3:460001-470000	K3P+R2
NC_001137.3:470001-480000	TPM2+F+R2
NC_001137.3:480001-490000	HKY+F+R2
NC_001137.3:490001-500000	HKY+F+R2
NC_001137.3:500001-510000	HKY+F+R2
NC_001137.3:50001-60000	HKY+F+R2
NC_001137.3:510001-520000	K3Pu+F+R2
NC_001137.3:520001-530000	HKY+F+R2
NC_001137.3:530001-540000	HKY+F+R2
NC_001137.3:540001-550000	HKY+F+R2
NC_001137.3:550001-560000	HKY+F+R2
NC_001137.3:560001-570000	K2P+R2
NC_001137.3:60001-70000	HKY+F+R2
NC_001137.3:70001-80000	HKY+F+R2
NC_001137.3:80001-90000	TPM2+F+R2
NC_001137.3:90001-100000	HKY+F+R2
NC_001138.5:100001-110000	HKY+F+R2
NC_001138.5:110001-120000	HKY+F+R2
NC_001138.5:130001-140000	TPM2+F+R2
NC_001138.5:140001-150000	HKY+F+R2
NC_001138.5:150001-160000	HKY+F+R2
NC_001138.5:160001-170000	HKY+F+R2
NC_001138.5:170001-180000	HKY+F+R2
NC_001138.5:180001-190000	HKY+F+R2
NC_001138.5:190001-200000	HKY+F+R2
NC_001138.5:200001-210000	TPM3+F+R2
NC_001138.5:210001-220000	TIM+F+R2
NC_001138.5:220001-230000	K2P+R2
NC_001138.5:230001-240000	HKY+F+R2
NC_001138.5:240001-250000	HKY+F+R2
NC_001138.5:250001-260000	HKY+F+R2
NC_001138.5:260001-270000	TPM3+F+R2
NC_001138.5:30001-40000	HKY+F+R2
NC_001138.5:40001-50000	HKY+F+R2
NC_001138.5:50001-60000	HKY+F+R2
NC_001138.5:60001-70000	HKY+F+R2
NC_001138.5:70001-80000	HKY+F+R2
NC_001138.5:80001-90000	TPM3+F+R2
NC_001138.5:90001-100000	TN+F+R3
NC_001139.9:1000001-1010000	HKY+F+R2
NC_001139.9:100001-110000	HKY+F+R2
NC_001139.9:1010001-1020000	HKY+F+R2
NC_001139.9:1020001-1030000	TN+F+R2
NC_001139.9:1030001-1040000	HKY+F+R2
NC_001139.9:1040001-1050000	HKY+F+R2
NC_001139.9:1050001-1060000	HKY+F+R2
NC_001139.9:1060001-1070000	TPM2+F+I+G4
NC_001139.9:1-10000	K2P+R3
NC_001139.9:110001-120000	HKY+F+R2
NC_001139.9:120001-130000	HKY+F+R2
NC_001139.9:130001-140000	HKY+F+R2
NC_001139.9:140001-150000	HKY+F+R2
NC_001139.9:150001-160000	TPM2+F+R2
NC_001139.9:160001-170000	HKY+F+R2
NC_001139.9:170001-180000	TPM2+F+R2
NC_001139.9:180001-190000	HKY+F+R2
NC_001139.9:190001-200000	HKY+F+R2
NC_001139.9:200001-210000	HKY+F+R2
NC_001139.9:20001-30000	HKY+F+R2
NC_001139.9:210001-220000	HKY+F+R2
NC_001139.9:220001-230000	TVM+F+R2
NC_001139.9:230001-240000	HKY+F+R2
NC_001139.9:240001-250000	HKY+F+R2
NC_001139.9:250001-260000	HKY+F+R2
NC_001139.9:260001-270000	HKY+F+R2
NC_001139.9:270001-280000	HKY+F+R2
NC_001139.9:280001-290000	HKY+F+R2
NC_001139.9:290001-300000	HKY+F+R2
NC_001139.9:300001-310000	HKY+F+R2
NC_001139.9:310001-320000	HKY+F+R2
NC_001139.9:320001-330000	HKY+F+R2
NC_001139.9:340001-350000	TIM+F+R2
NC_001139.9:350001-360000	TN+F+R2
NC_001139.9:360001-370000	HKY+F+R2
NC_001139.9:370001-380000	HKY+F+R2
NC_001139.9:380001-390000	HKY+F+R2
NC_001139.9:390001-400000	HKY+F+R2
NC_001139.9:400001-410000	HKY+F+I
NC_001139.9:40001-50000	TPM3+F+R2
NC_001139.9:410001-420000	TN+F+R2
NC_001139.9:420001-430000	HKY+F+R2
NC_001139.9:430001-440000	TPM2+F+R2
NC_001139.9:440001-450000	K3Pu+F+R2
NC_001139.9:450001-460000	HKY+F+R2
NC_001139.9:460001-470000	HKY+F+R2
NC_001139.9:470001-480000	HKY+F+R2
NC_001139.9:480001-490000	HKY+F+R2
NC_001139.9:490001-500000	HKY+F+R2
NC_001139.9:500001-510000	HKY+F+R2
NC_001139.9:50001-60000	K3Pu+F+R2
NC_001139.9:510001-520000	HKY+F+R2
NC_001139.9:520001-530000	HKY+F+R2
NC_001139.9:530001-540000	TPM3+F+R2
NC_001139.9:540001-550000	HKY+F+R2
NC_001139.9:550001-560000	HKY+F+R2
NC_001139.9:560001-570000	HKY+F+G4
NC_001139.9:570001-580000	HKY+F+R2
NC_001139.9:580001-590000	HKY+F+R2
NC_001139.9:590001-600000	TPM2+F+R2
NC_001139.9:600001-610000	HKY+F+R2
NC_001139.9:60001-70000	HKY+F+R2
NC_001139.9:610001-620000	HKY+F+R2
NC_001139.9:620001-630000	K3Pu+F+R2
NC_001139.9:630001-640000	HKY+F+R2
NC_001139.9:640001-650000	TN+F+R2
NC_001139.9:650001-660000	HKY+F+R2
NC_001139.9:660001-670000	HKY+F+R2
NC_001139.9:670001-680000	K3Pu+F+R2
NC_001139.9:690001-700000	HKY+F+R2
NC_001139.9:700001-710000	HKY+F+R2
NC_001139.9:70001-80000	TPM2+F+R2
NC_001139.9:710001-720000	HKY+F+R2
NC_001139.9:720001-730000	TIM3+F+R2
NC_001139.9:730001-740000	HKY+F+R2
NC_001139.9:740001-750000	HKY+F+R2
NC_001139.9:750001-760000	HKY+F+R2
NC_001139.9:760001-770000	HKY+F+R2
NC_001139.9:770001-780000	TPM2+F+R2
NC_001139.9:780001-790000	HKY+F+R2
NC_001139.9:790001-800000	HKY+F+R2
NC_001139.9:800001-810000	TPM2+F+R2
NC_001139.9:80001-90000	HKY+F+R2
NC_001139.9:820001-830000	TPM3+F+R2
NC_001139.9:840001-850000	HKY+F+R2
NC_001139.9:850001-860000	HKY+F+R2
NC_001139.9:860001-870000	HKY+F+R2
NC_001139.9:870001-880000	HKY+F+R2
NC_001139.9:880001-890000	HKY+F+R2
NC_001139.9:890001-900000	HKY+F+R2
NC_001139.9:900001-910000	HKY+F+R2
NC_001139.9:910001-920000	HKY+F+R2
NC_001139.9:930001-940000	TPM2+F+R2
NC_001139.9:940001-950000	HKY+F+R2
NC_001139.9:950001-960000	TPM2+F+R2
NC_001139.9:960001-970000	HKY+F+R2
NC_001139.9:970001-980000	TPM2+F+R2
NC_001139.9:980001-990000	HKY+F+R2
NC_001139.9:990001-1000000	HKY+F+R2
NC_001140.6:100001-110000	HKY+F+R2
NC_001140.6:10001-20000	K3P+I+G4
NC_001140.6:110001-120000	HKY+F+R2
NC_001140.6:120001-130000	TN+F+R2
NC_001140.6:130001-140000	HKY+F+R2
NC_001140.6:140001-150000	HKY+F+R2
NC_001140.6:160001-170000	K3Pu+F+R2
NC_001140.6:170001-180000	HKY+F+R2
NC_001140.6:180001-190000	HKY+F+R2
NC_001140.6:190001-200000	HKY+F+R2
NC_001140.6:210001-220000	HKY+F+R2
NC_001140.6:220001-230000	HKY+F+R2
NC_001140.6:230001-240000	HKY+F+R2
NC_001140.6:240001-250000	HKY+F+R2
NC_001140.6:250001-260000	HKY+F+R2
NC_001140.6:260001-270000	HKY+F+R2
NC_001140.6:270001-280000	HKY+F+R2
NC_001140.6:280001-290000	HKY+F+R2
NC_001140.6:290001-300000	HKY+F+R2
NC_001140.6:30001-40000	HKY+F+R2
NC_001140.6:310001-320000	HKY+F+R2
NC_001140.6:320001-330000	HKY+F+R2
NC_001140.6:340001-350000	HKY+F+R2
NC_001140.6:350001-360000	TN+F+R2
NC_001140.6:360001-370000	HKY+F+R2
NC_001140.6:370001-380000	HKY+F+R2
NC_001140.6:380001-390000	HKY+F+R2
NC_001140.6:390001-400000	HKY+F+R2
NC_001140.6:400001-410000	HKY+F+R2
NC_001140.6:40001-50000	HKY+F+I+G4
NC_001140.6:410001-420000	HKY+F+R2
NC_001140.6:420001-430000	TPM2+F+R2
NC_001140.6:430001-440000	TN+F+R2
NC_001140.6:450001-460000	HKY+F+R2
NC_001140.6:460001-470000	TPM2+F+R2
NC_001140.6:470001-480000	HKY+F+R2
NC_001140.6:480001-490000	HKY+F+R2
NC_001140.6:490001-500000	TPM3+F+R2
NC_001140.6:500001-510000	HKY+F+R2
NC_001140.6:50001-60000	TPM2+F+R2
NC_001140.6:510001-520000	TPM2+F+R2
NC_001140.6:520001-530000	K2P+R2
NC_001140.6:60001-70000	HKY+F+R2
NC_001140.6:70001-80000	HKY+F+R2
NC_001140.6:80001-90000	TPM2+F+R2
NC_001140.6:90001-100000	TVM+F+R2
NC_001141.2:100001-110000	HKY+F+R2
NC_001141.2:120001-130000	HKY+F+R2
NC_001141.2:130001-140000	HKY+F+R2
NC_001141.2:140001-150000	TN+F+R2
NC_001141.2:150001-160000	TN+F+R2
NC_001141.2:160001-170000	HKY+F+R2
NC_001141.2:170001-180000	K2P+R2
NC_001141.2:180001-190000	HKY+F+R2
NC_001141.2:190001-200000	HKY+F+R2
NC_001141.2:200001-210000	HKY+F+R2
NC_001141.2:20001-30000	HKY+F+R2
NC_001141.2:210001-220000	K3Pu+F+R2
NC_001141.2:220001-230000	HKY+F+R2
NC_001141.2:230001-240000	HKY+F+R2
NC_001141.2:240001-250000	K2P+R2
NC_001141.2:250001-260000	HKY+F+R2
NC_001141.2:260001-270000	K3Pu+F+R2
NC_001141.2:270001-280000	HKY+F+R2
NC_001141.2:280001-290000	HKY+F+R2
NC_001141.2:290001-300000	HKY+F+R2
NC_001141.2:300001-310000	K3Pu+F+R2
NC_001141.2:30001-40000	TPM3+F+R2
NC_001141.2:310001-320000	HKY+F+R2
NC_001141.2:320001-330000	HKY+F+R2
NC_001141.2:330001-340000	HKY+F+R2
NC_001141.2:340001-350000	HKY+F+R2
NC_001141.2:350001-360000	HKY+F+R2
NC_001141.2:360001-370000	HKY+F+R2
NC_001141.2:370001-380000	HKY+F+R2
NC_001141.2:380001-390000	TPM2+F+R3
NC_001141.2:390001-400000	K3Pu+F+R3
NC_001141.2:400001-410000	HKY+F+R2
NC_001141.2:40001-50000	HKY+F+R2
NC_001141.2:410001-420000	HKY+F+R2
NC_001141.2:420001-430000	K2P+R2
NC_001141.2:50001-60000	K2P+R2
NC_001141.2:70001-80000	TPM2+F+R2
NC_001141.2:80001-90000	HKY+F+R2
NC_001141.2:90001-100000	HKY+F+R2
NC_001142.9:100001-110000	HKY+F+R2
NC_001142.9:110001-120000	TPM3+F+R2
NC_001142.9:120001-130000	HKY+F+R2
NC_001142.9:130001-140000	HKY+F+R2
NC_001142.9:140001-150000	HKY+F+R2
NC_001142.9:150001-160000	HKY+F+R2
NC_001142.9:160001-170000	HKY+F+R2
NC_001142.9:170001-180000	HKY+F+R2
NC_001142.9:180001-190000	HKY+F+R2
NC_001142.9:190001-200000	HKY+F+R2
NC_001142.9:200001-210000	K3Pu+F+R2
NC_001142.9:20001-30000	TPM3+F+R3
NC_001142.9:210001-220000	HKY+F+R2
NC_001142.9:220001-230000	HKY+F+R2
NC_001142.9:240001-250000	TPM3+F+R2
NC_001142.9:250001-260000	HKY+F+R2
NC_001142.9:260001-270000	HKY+F+R2
NC_001142.9:280001-290000	K3Pu+F+R2
NC_001142.9:290001-300000	TPM2+F+I+G4
NC_001142.9:300001-310000	TPM3+F+R2
NC_001142.9:310001-320000	HKY+F+R2
NC_001142.9:330001-340000	HKY+F+R2
NC_001142.9:340001-350000	HKY+F+R2
NC_001142.9:350001-360000	TPM2+F+R2
NC_001142.9:360001-370000	HKY+F+R2
NC_001142.9:370001-380000	TN+F+R2
NC_001142.9:380001-390000	HKY+F+R2
NC_001142.9:390001-400000	HKY+F+R2
NC_001142.9:400001-410000	TIM3+F+R3
NC_001142.9:40001-50000	TPM3+F+R2
NC_001142.9:410001-420000	TPM3+F+R2
NC_001142.9:420001-430000	HKY+F+R2
NC_001142.9:430001-440000	HKY+F+R2
NC_001142.9:440001-450000	HKY+F+R2
NC_001142.9:450001-460000	HKY+F+R2
NC_001142.9:460001-470000	K3P+R2
NC_001142.9:490001-500000	HKY+F+R2
NC_001142.9:500001-510000	HKY+F+R2
NC_001142.9:50001-60000	HKY+F+R2
NC_001142.9:510001-520000	HKY+F+R2
NC_001142.9:520001-530000	HKY+F+R2
NC_001142.9:530001-540000	TPM3+F+R2
NC_001142.9:540001-550000	HKY+F+R2
NC_001142.9:550001-560000	HKY+F+R2
NC_001142.9:560001-570000	HKY+F+R2
NC_001142.9:570001-580000	K2P+R2
NC_001142.9:580001-590000	HKY+F+R2
NC_001142.9:590001-600000	TN+F+R2
NC_001142.9:600001-610000	HKY+F+R2
NC_001142.9:60001-70000	HKY+F+R2
NC_001142.9:610001-620000	HKY+F+R2
NC_001142.9:620001-630000	HKY+F+R2
NC_001142.9:630001-640000	HKY+F+R2
NC_001142.9:640001-650000	TPM2+F+R2
NC_001142.9:650001-660000	HKY+F+R2
NC_001142.9:660001-670000	HKY+F+R2
NC_001142.9:670001-680000	HKY+F+R2
NC_001142.9:680001-690000	TPM3+F+R2
NC_001142.9:690001-700000	HKY+F+R2
NC_001142.9:700001-710000	HKY+F+R2
NC_001142.9:70001-80000	K3Pu+F+R2
NC_001142.9:710001-720000	TNe+R3
NC_001142.9:90001-100000	HKY+F+R2
NC_001143.9:100001-110000	HKY+F+R2
NC_001143.9:10001-20000	TPM3+F+R2
NC_001143.9:1-10000	HKY+F+R2
NC_001143.9:110001-120000	HKY+F+R2
NC_001143.9:120001-130000	HKY+F+R2
NC_001143.9:130001-140000	HKY+F+R2
NC_001143.9:140001-150000	TPM2+F+R2
NC_001143.9:160001-170000	HKY+F+R2
NC_001143.9:170001-180000	HKY+F+R2
NC_001143.9:180001-190000	HKY+F+R2
NC_001143.9:190001-200000	HKY+F+R2
NC_001143.9:200001-210000	HKY+F+R2
NC_001143.9:20001-30000	HKY+F+R2
NC_001143.9:210001-220000	HKY+F+R2
NC_001143.9:220001-230000	HKY+F+R2
NC_001143.9:230001-240000	HKY+F+R2
NC_001143.9:240001-250000	HKY+F+R2
NC_001143.9:260001-270000	HKY+F+R2
NC_001143.9:270001-280000	HKY+F+R2
NC_001143.9:280001-290000	HKY+F+R2
NC_001143.9:290001-300000	HKY+F+R2
NC_001143.9:300001-310000	TPM2+F+R2
NC_001143.9:30001-40000	HKY+F+R2
NC_001143.9:310001-320000	HKY+F+R2
NC_001143.9:320001-330000	HKY+F+R2
NC_001143.9:330001-340000	HKY+F+R2
NC_001143.9:340001-350000	HKY+F+R2
NC_001143.9:350001-360000	HKY+F+R2
NC_001143.9:360001-370000	HKY+F+R2
NC_001143.9:370001-380000	K3Pu+F+R2
NC_001143.9:380001-390000	HKY+F+R2
NC_001143.9:390001-400000	HKY+F+R2
NC_001143.9:400001-410000	HKY+F+R2
NC_001143.9:40001-50000	HKY+F+R2
NC_001143.9:410001-420000	HKY+F+R2
NC_001143.9:420001-430000	HKY+F+R2
NC_001143.9:430001-440000	HKY+F+R2
NC_001143.9:440001-450000	TPM2+F+R2
NC_001143.9:450001-460000	HKY+F+R2
NC_001143.9:460001-470000	HKY+F+R2
NC_001143.9:470001-480000	HKY+F+R2
NC_001143.9:480001-490000	TN+F+R2
NC_001143.9:490001-500000	HKY+F+R2
NC_001143.9:500001-510000	HKY+F+R2
NC_001143.9:50001-60000	HKY+F+R2
NC_001143.9:510001-520000	K2P+R2
NC_001143.9:520001-530000	K2P+R2
NC_001143.9:530001-540000	HKY+F+R2
NC_001143.9:550001-560000	HKY+F+R2
NC_001143.9:560001-570000	HKY+F+R2
NC_001143.9:570001-580000	HKY+F+R2
NC_001143.9:580001-590000	HKY+F+R2
NC_001143.9:590001-600000	HKY+F+R2
NC_001143.9:600001-610000	HKY+F+R2
NC_001143.9:60001-70000	TN+F+R2
NC_001143.9:610001-620000	HKY+F+R2
NC_001143.9:620001-630000	HKY+F+R2
NC_001143.9:630001-640000	HKY+F+R2
NC_001143.9:70001-80000	K3Pu+F+R2
NC_001143.9:80001-90000	K3Pu+F+R2
NC_001143.9:90001-100000	K3Pu+F+R2
NC_001144.5:1000001-1010000	HKY+F+R2
NC_001144.5:100001-110000	TPM3+F+I+G4
NC_001144.5:10001-20000	HKY+F+R2
NC_001144.5:1010001-1020000	HKY+F+R2
NC_001144.5:1020001-1030000	TPM2+F+R2
NC_001144.5:1030001-1040000	HKY+F+R2
NC_001144.5:1050001-1060000	HKY+F+R2
NC_001144.5:110001-120000	HKY+F+R2
NC_001144.5:120001-130000	HKY+F+R2
NC_001144.5:130001-140000	TPM2+F+R2
NC_001144.5:140001-150000	HKY+F+R2
NC_001144.5:150001-160000	HKY+F+R2
NC_001144.5:160001-170000	TN+F+R2
NC_001144.5:170001-180000	HKY+F+R2
NC_001144.5:180001-190000	HKY+F+R2
NC_001144.5:190001-200000	HKY+F+R2
NC_001144.5:200001-210000	HKY+F+R2
NC_001144.5:220001-230000	HKY+F+R2
NC_001144.5:230001-240000	HKY+F+R2
NC_001144.5:240001-250000	HKY+F+R2
NC_001144.5:250001-260000	TPM2+F+R2
NC_001144.5:260001-270000	HKY+F+R2
NC_001144.5:270001-280000	HKY+F+R2
NC_001144.5:280001-290000	HKY+F+R2
NC_001144.5:290001-300000	HKY+F+R2
NC_001144.5:30001-40000	TPM2+F+R2
NC_001144.5:320001-330000	K2P+R2
NC_001144.5:330001-340000	HKY+F+R2
NC_001144.5:340001-350000	K3Pu+F+R2
NC_001144.5:350001-360000	HKY+F+R2
NC_001144.5:360001-370000	HKY+F+R2
NC_001144.5:370001-380000	K3Pu+F+R2
NC_001144.5:390001-400000	HKY+F+R2
NC_001144.5:400001-410000	HKY+F+R2
NC_001144.5:40001-50000	HKY+F+R2
NC_001144.5:410001-420000	HKY+F+R2
NC_001144.5:420001-430000	HKY+F+R2
NC_001144.5:430001-440000	HKY+F+R2
NC_001144.5:440001-450000	HKY+F+R2
NC_001144.5:500001-510000	HKY+F+R2
NC_001144.5:50001-60000	HKY+F+R2
NC_001144.5:510001-520000	K3Pu+F+R2
NC_001144.5:520001-530000	K3Pu+F+R2
NC_001144.5:530001-540000	HKY+F+R2
NC_001144.5:540001-550000	HKY+F+R2
NC_001144.5:550001-560000	K2P+R2
NC_001144.5:560001-570000	HKY+F+R2
NC_001144.5:570001-580000	HKY+F+R2
NC_001144.5:580001-590000	HKY+F+R2
NC_001144.5:590001-600000	HKY+F+G4
NC_001144.5:600001-610000	HKY+F+R2
NC_001144.5:60001-70000	HKY+F+R2
NC_001144.5:610001-620000	HKY+F+R2
NC_001144.5:620001-630000	HKY+F+R2
NC_001144.5:630001-640000	TN+F+R2
NC_001144.5:640001-650000	HKY+F+R2
NC_001144.5:650001-660000	K2P+R2
NC_001144.5:660001-670000	HKY+F+R2
NC_001144.5:670001-680000	HKY+F+R2
NC_001144.5:680001-690000	HKY+F+R2
NC_001144.5:690001-700000	HKY+F+I
NC_001144.5:700001-710000	HKY+F+R2
NC_001144.5:70001-80000	HKY+F+R2
NC_001144.5:710001-720000	HKY+F+R2
NC_001144.5:720001-730000	HKY+F+R2
NC_001144.5:730001-740000	HKY+F+R2
NC_001144.5:750001-760000	K3Pu+F+R2
NC_001144.5:760001-770000	HKY+F+R2
NC_001144.5:770001-780000	HKY+F+R2
NC_001144.5:780001-790000	HKY+F+R2
NC_001144.5:790001-800000	HKY+F+R2
NC_001144.5:800001-810000	HKY+F+R2
NC_001144.5:80001-90000	HKY+F+R2
NC_001144.5:810001-820000	HKY+F+R2
NC_001144.5:820001-830000	HKY+F+R2
NC_001144.5:830001-840000	HKY+F+R2
NC_001144.5:840001-850000	HKY+F+R2
NC_001144.5:860001-870000	TPM3+F+R2
NC_001144.5:870001-880000	K2P+R2
NC_001144.5:880001-890000	HKY+F+R2
NC_001144.5:890001-900000	TPM3u+F+R2
NC_001144.5:900001-910000	HKY+F+R2
NC_001144.5:90001-100000	HKY+F+R2
NC_001144.5:910001-920000	HKY+F+R2
NC_001144.5:920001-930000	HKY+F+R2
NC_001144.5:930001-940000	HKY+F+R2
NC_001144.5:940001-950000	K2P+R2
NC_001144.5:950001-960000	HKY+F+R2
NC_001144.5:960001-970000	TPM3+F+R2
NC_001144.5:970001-980000	HKY+F+R2
NC_001144.5:980001-990000	HKY+F+R2
NC_001144.5:990001-1000000	HKY+F+R2
NC_001145.3:10001-20000	HKY+F+R2
NC_001145.3:120001-130000	HKY+F+R2
NC_001145.3:130001-140000	HKY+F+R2
NC_001145.3:140001-150000	HKY+F+R2
NC_001145.3:150001-160000	HKY+F+R2
NC_001145.3:160001-170000	HKY+F+R2
NC_001145.3:170001-180000	HKY+F+R2
NC_001145.3:180001-190000	HKY+F+R2
NC_001145.3:190001-200000	HKY+F+R2
NC_001145.3:200001-210000	K3Pu+F+R2
NC_001145.3:20001-30000	HKY+F+R2
NC_001145.3:220001-230000	TIM+F+R2
NC_001145.3:230001-240000	TPM2+F+R2
NC_001145.3:240001-250000	HKY+F+R2
NC_001145.3:250001-260000	HKY+F+R2
NC_001145.3:260001-270000	HKY+F+R2
NC_001145.3:270001-280000	K3Pu+F+R2
NC_001145.3:280001-290000	HKY+F+R2
NC_001145.3:290001-300000	HKY+F+R2
NC_001145.3:300001-310000	HKY+F+R2
NC_001145.3:30001-40000	K3Pu+F+R2
NC_001145.3:310001-320000	TPM3+F+R2
NC_001145.3:320001-330000	HKY+F+R2
NC_001145.3:330001-340000	TPM2+F+R2
NC_001145.3:340001-350000	HKY+F+R2
NC_001145.3:350001-360000	K2P+R2
NC_001145.3:360001-370000	HKY+F+R2
NC_001145.3:370001-380000	TPM2+F+R2
NC_001145.3:380001-390000	K2P+R2
NC_001145.3:400001-410000	HKY+F+R2
NC_001145.3:40001-50000	HKY+F+R2
NC_001145.3:410001-420000	HKY+F+R2
NC_001145.3:420001-430000	HKY+F+R2
NC_001145.3:430001-440000	TPM2+F+R2
NC_001145.3:440001-450000	HKY+F+R2
NC_001145.3:450001-460000	HKY+F+R2
NC_001145.3:460001-470000	HKY+F+R2
NC_001145.3:470001-480000	TPM2+F+R2
NC_001145.3:480001-490000	HKY+F+R2
NC_001145.3:490001-500000	HKY+F+R2
NC_001145.3:500001-510000	HKY+F+R2
NC_001145.3:50001-60000	HKY+F+R2
NC_001145.3:510001-520000	HKY+F+R2
NC_001145.3:520001-530000	HKY+F+R2
NC_001145.3:530001-540000	TPM3+F+R2
NC_001145.3:540001-550000	K3Pu+F+R2
NC_001145.3:550001-560000	HKY+F+R2
NC_001145.3:560001-570000	HKY+F+R2
NC_001145.3:570001-580000	K3Pu+F+R2
NC_001145.3:580001-590000	HKY+F+R2
NC_001145.3:590001-600000	HKY+F+R2
NC_001145.3:600001-610000	TN+F+R3
NC_001145.3:60001-70000	TPM2+F+R2
NC_001145.3:610001-620000	TPM2+F+R2
NC_001145.3:620001-630000	K3Pu+F+R2
NC_001145.3:630001-640000	HKY+F+R2
NC_001145.3:640001-650000	TPM2+F+R2
NC_001145.3:650001-660000	TPM2+F+R2
NC_001145.3:660001-670000	TPM3+F+R2
NC_001145.3:670001-680000	TPM3+F+R2
NC_001145.3:680001-690000	HKY+F+R2
NC_001145.3:690001-700000	TPM2+F+R2
NC_001145.3:700001-710000	HKY+F+R2
NC_001145.3:70001-80000	TPM3+F+R2
NC_001145.3:720001-730000	K3Pu+F+R2
NC_001145.3:730001-740000	HKY+F+R2
NC_001145.3:740001-750000	HKY+F+R2
NC_001145.3:750001-760000	HKY+F+R2
NC_001145.3:760001-770000	K3Pu+F+R2
NC_001145.3:770001-780000	HKY+F+R2
NC_001145.3:780001-790000	HKY+F+R2
NC_001145.3:790001-800000	TPM3+F+R2
NC_001145.3:800001-810000	HKY+F+R2
NC_001145.3:80001-90000	TPM2+F+R2
NC_001145.3:810001-820000	HKY+F+I
NC_001145.3:820001-830000	HKY+F+R2
NC_001145.3:830001-840000	HKY+F+R2
NC_001145.3:840001-850000	HKY+F+R2
NC_001145.3:850001-860000	HKY+F+R2
NC_001145.3:860001-870000	HKY+F+R2
NC_001145.3:870001-880000	HKY+F+R2
NC_001145.3:880001-890000	HKY+F+R2
NC_001145.3:890001-900000	HKY+F+R2
NC_001145.3:900001-910000	TPM3+F+R3
NC_001145.3:90001-100000	HKY+F+R2
NC_001145.3:910001-920000	HKY+F+R3
NC_001146.8:100001-110000	HKY+F+R2
NC_001146.8:110001-120000	HKY+F+R2
NC_001146.8:120001-130000	K3Pu+F+R2
NC_001146.8:130001-140000	HKY+F+R2
NC_001146.8:140001-150000	HKY+F+R2
NC_001146.8:150001-160000	TPM2+F+R2
NC_001146.8:170001-180000	K3Pu+F+R2
NC_001146.8:180001-190000	HKY+F+R2
NC_001146.8:190001-200000	HKY+F+R2
NC_001146.8:200001-210000	HKY+F+R2
NC_001146.8:20001-30000	HKY+F+R2
NC_001146.8:210001-220000	HKY+F+R2
NC_001146.8:220001-230000	HKY+F+R2
NC_001146.8:230001-240000	TPM2+F+R2
NC_001146.8:240001-250000	HKY+F+R2
NC_001146.8:250001-260000	K3Pu+F+R2
NC_001146.8:260001-270000	TPM2+F+R2
NC_001146.8:270001-280000	K3Pu+F+R2
NC_001146.8:280001-290000	TPM3+F+R2
NC_001146.8:290001-300000	HKY+F+R2
NC_001146.8:300001-310000	HKY+F+R2
NC_001146.8:30001-40000	HKY+F+R2
NC_001146.8:320001-330000	HKY+F+R2
NC_001146.8:330001-340000	HKY+F+R2
NC_001146.8:340001-350000	TPM2+F+R2
NC_001146.8:350001-360000	HKY+F+R2
NC_001146.8:360001-370000	HKY+F+R2
NC_001146.8:380001-390000	TPM2+F+R2
NC_001146.8:390001-400000	HKY+F+R2
NC_001146.8:400001-410000	HKY+F+R2
NC_001146.8:40001-50000	HKY+F+R2
NC_001146.8:410001-420000	HKY+F+R2
NC_001146.8:420001-430000	HKY+F+R2
NC_001146.8:430001-440000	HKY+F+R2
NC_001146.8:440001-450000	HKY+F+R2
NC_001146.8:450001-460000	HKY+F+R2
NC_001146.8:460001-470000	HKY+F+R2
NC_001146.8:470001-480000	HKY+F+R2
NC_001146.8:480001-490000	HKY+F+R2
NC_001146.8:490001-500000	HKY+F+R2
NC_001146.8:50001-60000	K3Pu+F+R2
NC_001146.8:510001-520000	HKY+F+R2
NC_001146.8:520001-530000	HKY+F+R2
NC_001146.8:530001-540000	HKY+F+R2
NC_001146.8:540001-550000	HKY+F+R2
NC_001146.8:550001-560000	HKY+F+R2
NC_001146.8:560001-570000	TPM3+F+R2
NC_001146.8:570001-580000	K2P+R2
NC_001146.8:600001-610000	TPM2+F+R2
NC_001146.8:60001-70000	K3Pu+F+R2
NC_001146.8:620001-630000	HKY+F+R2
NC_001146.8:630001-640000	HKY+F+R2
NC_001146.8:640001-650000	HKY+F+R2
NC_001146.8:650001-660000	HKY+F+R2
NC_001146.8:660001-670000	HKY+F+R2
NC_001146.8:670001-680000	HKY+F+R2
NC_001146.8:690001-700000	HKY+F+R2
NC_001146.8:700001-710000	GTR+F+I+G4
NC_001146.8:70001-80000	HKY+F+R2
NC_001146.8:710001-720000	HKY+F+R2
NC_001146.8:720001-730000	TN+F+R2
NC_001146.8:730001-740000	HKY+F+R2
NC_001146.8:760001-770000	HKY+F+R2
NC_001146.8:770001-780000	TIM3e+R2
NC_001146.8:80001-90000	HKY+F+R2
NC_001146.8:90001-100000	HKY+F+R2
NC_001147.6:1000001-1010000	HKY+F+R2
NC_001147.6:100001-110000	HKY+F+R2
NC_001147.6:1010001-1020000	HKY+F+R2
NC_001147.6:1020001-1030000	HKY+F+R2
NC_001147.6:1030001-1040000	HKY+F+R2
NC_001147.6:1050001-1060000	HKY+F+R2
NC_001147.6:1060001-1070000	HKY+F+R2
NC_001147.6:110001-120000	HKY+F+R2
NC_001147.6:120001-130000	HKY+F+R2
NC_001147.6:130001-140000	HKY+F+R2
NC_001147.6:140001-150000	HKY+F+R2
NC_001147.6:150001-160000	HKY+F+R2
NC_001147.6:170001-180000	HKY+F+R2
NC_001147.6:180001-190000	HKY+F+R2
NC_001147.6:190001-200000	TN+F+R2
NC_001147.6:200001-210000	K3Pu+F+R2
NC_001147.6:210001-220000	HKY+F+R2
NC_001147.6:220001-230000	HKY+F+R2
NC_001147.6:230001-240000	HKY+F+R2
NC_001147.6:240001-250000	HKY+F+R2
NC_001147.6:250001-260000	HKY+F+R2
NC_001147.6:260001-270000	K3Pu+F+R2
NC_001147.6:270001-280000	TPM2u+F+R2
NC_001147.6:290001-300000	TPM2+F+R2
NC_001147.6:300001-310000	HKY+F+R2
NC_001147.6:30001-40000	K3Pu+F+R3
NC_001147.6:310001-320000	HKY+F+R2
NC_001147.6:320001-330000	HKY+F+R2
NC_001147.6:330001-340000	HKY+F+R2
NC_001147.6:340001-350000	TPM2+F+R2
NC_001147.6:350001-360000	HKY+F+R2
NC_001147.6:360001-370000	HKY+F+R2
NC_001147.6:370001-380000	TPM3+F+R2
NC_001147.6:380001-390000	HKY+F+R2
NC_001147.6:400001-410000	K3Pu+F+R2
NC_001147.6:40001-50000	TPM2+F+R2
NC_001147.6:410001-420000	HKY+F+R2
NC_001147.6:420001-430000	TN+F+R2
NC_001147.6:430001-440000	TN+F+R2
NC_001147.6:440001-450000	HKY+F+R2
NC_001147.6:450001-460000	TN+F+R2
NC_001147.6:460001-470000	TPM3+F+R2
NC_001147.6:470001-480000	HKY+F+R2
NC_001147.6:480001-490000	HKY+F+R2
NC_001147.6:490001-500000	HKY+F+R2
NC_001147.6:500001-510000	HKY+F+R2
NC_001147.6:50001-60000	HKY+F+R2
NC_001147.6:510001-520000	HKY+F+R2
NC_001147.6:520001-530000	HKY+F+R2
NC_001147.6:530001-540000	HKY+F+R2
NC_001147.6:540001-550000	TPM3+F+R2
NC_001147.6:550001-560000	HKY+F+R2
NC_001147.6:560001-570000	HKY+F+I
NC_001147.6:570001-580000	HKY+F+R2
NC_001147.6:580001-590000	HKY+F+R2
NC_001147.6:590001-600000	TN+F+R2
NC_001147.6:600001-610000	HKY+F+R2
NC_001147.6:60001-70000	HKY+F+R2
NC_001147.6:610001-620000	HKY+F+R2
NC_001147.6:620001-630000	HKY+F+R2
NC_001147.6:630001-640000	HKY+F+R2
NC_001147.6:640001-650000	HKY+F+R2
NC_001147.6:650001-660000	HKY+F+R2
NC_001147.6:660001-670000	HKY+F+R2
NC_001147.6:670001-680000	HKY+F+R2
NC_001147.6:690001-700000	HKY+F+R2
NC_001147.6:700001-710000	K2P+R2
NC_001147.6:70001-80000	HKY+F+R2
NC_001147.6:710001-720000	HKY+F+R2
NC_001147.6:720001-730000	HKY+F+R2
NC_001147.6:730001-740000	HKY+F+R2
NC_001147.6:740001-750000	TPM2+F+R2
NC_001147.6:760001-770000	HKY+F+R2
NC_001147.6:770001-780000	HKY+F+R2
NC_001147.6:780001-790000	HKY+F+R2
NC_001147.6:790001-800000	HKY+F+R2
NC_001147.6:800001-810000	HKY+F+R2
NC_001147.6:80001-90000	TN+F+R2
NC_001147.6:810001-820000	HKY+F+R2
NC_001147.6:820001-830000	K3Pu+F+R2
NC_001147.6:830001-840000	HKY+F+R2
NC_001147.6:840001-850000	HKY+F+R2
NC_001147.6:850001-860000	HKY+F+R2
NC_001147.6:860001-870000	HKY+F+R2
NC_001147.6:880001-890000	HKY+F+R2
NC_001147.6:890001-900000	HKY+F+R2
NC_001147.6:900001-910000	HKY+F+R2
NC_001147.6:90001-100000	HKY+F+R2
NC_001147.6:910001-920000	HKY+F+R2
NC_001147.6:920001-930000	HKY+F+R2
NC_001147.6:930001-940000	HKY+F+R2
NC_001147.6:940001-950000	HKY+F+R2
NC_001147.6:950001-960000	HKY+F+R2
NC_001147.6:960001-970000	HKY+F+R2
NC_001147.6:970001-980000	K2P+R2
NC_001147.6:980001-990000	HKY+F+R2
NC_001147.6:990001-1000000	HKY+F+R2
NC_001148.4:100001-110000	HKY+F+R2
NC_001148.4:110001-120000	HKY+F+R2
NC_001148.4:120001-130000	HKY+F+R2
NC_001148.4:130001-140000	HKY+F+R2
NC_001148.4:150001-160000	HKY+F+R2
NC_001148.4:160001-170000	HKY+F+R2
NC_001148.4:170001-180000	TPM2+F+R2
NC_001148.4:180001-190000	K3Pu+F+R2
NC_001148.4:190001-200000	HKY+F+R2
NC_001148.4:200001-210000	HKY+F+R2
NC_001148.4:20001-30000	TPM3+F+I+G4
NC_001148.4:210001-220000	HKY+F+R2
NC_001148.4:220001-230000	HKY+F+R2
NC_001148.4:230001-240000	HKY+F+R2
NC_001148.4:240001-250000	HKY+F+R2
NC_001148.4:250001-260000	HKY+F+R2
NC_001148.4:260001-270000	HKY+F+R2
NC_001148.4:270001-280000	HKY+F+R2
NC_001148.4:280001-290000	HKY+F+R2
NC_001148.4:290001-300000	HKY+F+R2
NC_001148.4:300001-310000	TPM2+F+R2
NC_001148.4:30001-40000	HKY+F+R2
NC_001148.4:310001-320000	HKY+F+R2
NC_001148.4:320001-330000	HKY+F+R2
NC_001148.4:330001-340000	HKY+F+R2
NC_001148.4:340001-350000	HKY+F+R2
NC_001148.4:350001-360000	TPM2+F+R2
NC_001148.4:360001-370000	HKY+F+R2
NC_001148.4:370001-380000	TPM3+F+R2
NC_001148.4:380001-390000	HKY+F+R2
NC_001148.4:390001-400000	HKY+F+R2
NC_001148.4:400001-410000	HKY+F+R2
NC_001148.4:40001-50000	HKY+F+R2
NC_001148.4:410001-420000	HKY+F+R2
NC_001148.4:420001-430000	HKY+F+R2
NC_001148.4:430001-440000	HKY+F+R2
NC_001148.4:440001-450000	TPM2+F+R2
NC_001148.4:450001-460000	TPM2+F+R2
NC_001148.4:460001-470000	HKY+F+R2
NC_001148.4:470001-480000	HKY+F+R2
NC_001148.4:480001-490000	TN+F+R2
NC_001148.4:490001-500000	HKY+F+R2
NC_001148.4:500001-510000	HKY+F+R2
NC_001148.4:50001-60000	HKY+F+R2
NC_001148.4:520001-530000	TN+F+R2
NC_001148.4:530001-540000	TPM2+F+R2
NC_001148.4:550001-560000	HKY+F+R2
NC_001148.4:560001-570000	K3Pu+F+R2
NC_001148.4:570001-580000	HKY+F+R2
NC_001148.4:580001-590000	TIM+F+R2
NC_001148.4:590001-600000	HKY+F+R2
NC_001148.4:600001-610000	HKY+F+R2
NC_001148.4:60001-70000	HKY+F+R2
NC_001148.4:610001-620000	HKY+F+R2
NC_001148.4:620001-630000	HKY+F+R2
NC_001148.4:630001-640000	HKY+F+R2
NC_001148.4:640001-650000	HKY+F+R2
NC_001148.4:650001-660000	HKY+F+R2
NC_001148.4:660001-670000	HKY+F+R2
NC_001148.4:670001-680000	HKY+F+R2
NC_001148.4:680001-690000	TN+F+R2
NC_001148.4:690001-700000	HKY+F+R2
NC_001148.4:700001-710000	HKY+F+R2
NC_001148.4:70001-80000	TPM2+F+R2
NC_001148.4:710001-720000	HKY+F+R2
NC_001148.4:720001-730000	HKY+F+R2
NC_001148.4:730001-740000	HKY+F+R2
NC_001148.4:740001-750000	HKY+F+R2
NC_001148.4:750001-760000	HKY+F+R2
NC_001148.4:760001-770000	HKY+F+R2
NC_001148.4:770001-780000	TN+F+R2
NC_001148.4:780001-790000	HKY+F+R3
NC_001148.4:790001-800000	HKY+F+R2
NC_001148.4:800001-810000	HKY+F+R2
NC_001148.4:80001-90000	HKY+F+R2
NC_001148.4:810001-820000	HKY+F+R2
NC_001148.4:820001-830000	HKY+F+R2
NC_001148.4:830001-840000	HKY+F+R2
NC_001148.4:840001-850000	HKY+F+R2
NC_001148.4:850001-860000	HKY+F
NC_001148.4:860001-870000	TN+F+R2
NC_001148.4:870001-880000	HKY+F+R2
NC_001148.4:880001-890000	TIM3+F+R2
NC_001148.4:890001-900000	HKY+F+R2
NC_001148.4:900001-910000	HKY+F+R2
NC_001148.4:90001-100000	HKY+F+R2
NC_001148.4:910001-920000	HKY+F+R2
NC_001148.4:920001-930000	TIM2+F+R2
NC_001148.4:930001-940000	GTR+F+R3
