# Supplementary material for: Recombination, admixture and genome instability shape the genomic landscape of Saccharomyces cerevisiae derived from spontaneous grape ferments
Source: PLoS Genet. 2024 Mar 22;20(3):e1011223. doi: 10.1371/journal.pgen.1011223 (PMC10990190; doi:10.1371/journal.pgen.1011223)
Supplement: S13 Table — (XLSX) [file pgen.1011223.s037.xlsx]

## Sheet: S13 Table
S13 Table: Best Model identified for admixed windows using IQ-TREE during local tree reconstruction
Window	Best_Model	Admixed_Population
NC_001136.10:1460001-1470000	HKY+F+R2	AdEA1
NC_001142.9:500001-510000	TPM3+F+R2	AdEA1
NC_001142.9:510001-520000	HKY+F+R2	AdEA1
NC_001146.8:120001-130000	TPM2+F+R2	AdEA1
NC_001146.8:130001-140000	HKY+F+R2	AdEA1
NC_001146.8:140001-150000	HKY+F+R2	AdEA1
NC_001146.8:180001-190000	HKY+F+R2	AdEA1
NC_001146.8:190001-200000	HKY+F+R2	AdEA1
NC_001146.8:200001-210000	HKY+F+R2	AdEA1
NC_001146.8:240001-250000	TPM3+F+R2	AdEA1
NC_001146.8:250001-260000	HKY+F+R2	AdEA1
NC_001146.8:30001-40000	HKY+F+R2	AdEA1
NC_001146.8:40001-50000	HKY+F+R3	AdEA1
NC_001146.8:50001-60000	TPM2+F+R2	AdEA1
NC_001146.8:60001-70000	HKY+F+R2	AdEA1
NC_001146.8:70001-80000	HKY+F+R2	AdEA1
NC_001146.8:80001-90000	HKY+F+R2	AdEA1
NC_001147.6:890001-900000	HKY+F+R2	AdEA1
NC_001147.6:900001-910000	HKY+F+G4	AdEA1
NC_001147.6:910001-920000	HKY+F+R2	AdEA1
NC_001133.9:40001-50000	TPM3+F+R2	AdEA2
NC_001133.9:50001-60000	HKY+F+R2	AdEA2
NC_001136.10:1290001-1300000	HKY+F+R2	AdEA2
NC_001136.10:1300001-1310000	HKY+F+I+G4	AdEA2
NC_001136.10:1310001-1320000	HKY+F+I+G4	AdEA2
NC_001136.10:1320001-1330000	HKY+F+I+G4	AdEA2
NC_001136.10:1330001-1340000	TPM3+F+I+G4	AdEA2
NC_001136.10:1340001-1350000	HKY+F+I+G4	AdEA2
NC_001139.9:960001-970000	HKY+F+I+G4	AdEA2
NC_001139.9:970001-980000	HKY+F+I+G4	AdEA2
NC_001142.9:200001-210000	HKY+F+I+G4	AdEA2
NC_001142.9:210001-220000	HKY+F+I+G4	AdEA2
NC_001145.3:880001-890000	HKY+F+I+G4	AdEA2
NC_001145.3:890001-900000	HKY+F+I+G4	AdEA2
NC_001147.6:310001-320000	HKY+F+I+G4	AdEA2
NC_001147.6:320001-330000	HKY+F+I+G4	AdEA2
NC_001147.6:330001-340000	HKY+F+I+G4	AdEA2
NC_001147.6:340001-350000	TN+F+G4	AdEA2
NC_001133.9:110001-120000	HKY+F+R2	AdEA3
NC_001133.9:120001-130000	HKY+F+R2	AdEA3
NC_001133.9:130001-140000	HKY+F+R3	AdEA3
NC_001133.9:140001-150000	HKY+F+R2	AdEA3
NC_001133.9:60001-70000	TIMe+R2	AdEA3
NC_001133.9:70001-80000	HKY+F+R2	AdEA3
NC_001133.9:80001-90000	TPM2+F+R2	AdEA3
NC_001133.9:90001-100000	K3Pu+F+R2	AdEA3
NC_001134.8:610001-620000	K3Pu+F+R2	AdEA3
NC_001134.8:620001-630000	HKY+F+R2	AdEA3
NC_001134.8:630001-640000	HKY+F+R2	AdEA3
NC_001134.8:640001-650000	K3Pu+F+R2	AdEA3
NC_001134.8:710001-720000	HKY+F+R2	AdEA3
NC_001134.8:720001-730000	HKY+F+R2	AdEA3
NC_001134.8:770001-780000	TPM3+F+R2	AdEA3
NC_001134.8:780001-790000	HKY+F+R2	AdEA3
NC_001135.5:200001-210000	TPM3+F+R2	AdEA3
NC_001135.5:210001-220000	K2P+R2	AdEA3
NC_001135.5:220001-230000	TPM2+F+R2	AdEA3
NC_001135.5:230001-240000	HKY+F+R2	AdEA3
NC_001135.5:240001-250000	TN+F+R2	AdEA3
NC_001136.10:110001-120000	HKY+F+R2	AdEA3
NC_001136.10:120001-130000	HKY+F+R2	AdEA3
NC_001136.10:130001-140000	HKY+F+R2	AdEA3
NC_001136.10:1350001-1360000	TPM2+F+R2	AdEA3
NC_001136.10:1360001-1370000	HKY+F+R2	AdEA3
NC_001136.10:1370001-1380000	HKY+F+R2	AdEA3
NC_001136.10:1380001-1390000	TN+F+R2	AdEA3
NC_001136.10:1390001-1400000	HKY+F+R2	AdEA3
NC_001136.10:1400001-1410000	TN+F+R2	AdEA3
NC_001136.10:140001-150000	HKY+F+R2	AdEA3
NC_001136.10:1410001-1420000	HKY+F+R2	AdEA3
NC_001136.10:1420001-1430000	HKY+F+R2	AdEA3
NC_001136.10:1440001-1450000	HKY+F+R2	AdEA3
NC_001136.10:1450001-1460000	HKY+F+R2	AdEA3
NC_001136.10:1460001-1470000	HKY+F+R2	AdEA3
NC_001136.10:1470001-1480000	HKY+F+R2	AdEA3
NC_001136.10:1480001-1490000	HKY+F+R2	AdEA3
NC_001136.10:150001-160000	TPM3+F+R2	AdEA3
NC_001136.10:160001-170000	HKY+F+R2	AdEA3
NC_001136.10:170001-180000	HKY+F+R2	AdEA3
NC_001136.10:180001-190000	TPM2+F+R2	AdEA3
NC_001136.10:420001-430000	HKY+F+R2	AdEA3
NC_001136.10:430001-440000	HKY+F+R2	AdEA3
NC_001136.10:440001-450000	HKY+F+R2	AdEA3
NC_001136.10:800001-810000	HKY+F+R2	AdEA3
NC_001137.3:210001-220000	TPM3+F+R2	AdEA3
NC_001137.3:220001-230000	K3Pu+F+R2	AdEA3
NC_001137.3:230001-240000	HKY+F+R2	AdEA3
NC_001137.3:240001-250000	HKY+F+R2	AdEA3
NC_001137.3:250001-260000	HKY+F+R2	AdEA3
NC_001137.3:330001-340000	TPM3+F+R2	AdEA3
NC_001137.3:340001-350000	HKY+F+R2	AdEA3
NC_001137.3:350001-360000	HKY+F+R2	AdEA3
NC_001137.3:360001-370000	HKY+F+R2	AdEA3
NC_001137.3:410001-420000	HKY+F+R2	AdEA3
NC_001137.3:420001-430000	HKY+F+R2	AdEA3
NC_001137.3:430001-440000	HKY+F+R2	AdEA3
NC_001137.3:450001-460000	TPM3+F+R2	AdEA3
NC_001137.3:460001-470000	K3P+R2	AdEA3
NC_001137.3:470001-480000	TPM3+F+R3	AdEA3
NC_001137.3:480001-490000	HKY+F+R2	AdEA3
NC_001137.3:490001-500000	TN+F+R2	AdEA3
NC_001137.3:500001-510000	HKY+F+R2	AdEA3
NC_001140.6:430001-440000	TN+F+R2	AdEA3
NC_001140.6:450001-460000	HKY+F+R2	AdEA3
NC_001140.6:460001-470000	K3Pu+F+R3	AdEA3
NC_001140.6:470001-480000	HKY+F+R2	AdEA3
NC_001140.6:480001-490000	HKY+F+R2	AdEA3
NC_001140.6:490001-500000	TPM2+F+R2	AdEA3
NC_001140.6:500001-510000	HKY+F+R2	AdEA3
NC_001140.6:510001-520000	K3Pu+F+R2	AdEA3
NC_001142.9:390001-400000	HKY+F+R2	AdEA3
NC_001142.9:400001-410000	HKY+F+R2	AdEA3
NC_001142.9:410001-420000	HKY+F+R2	AdEA3
NC_001142.9:420001-430000	HKY+F+R2	AdEA3
NC_001142.9:430001-440000	HKY+F+G4	AdEA3
NC_001142.9:440001-450000	HKY+F+R2	AdEA3
NC_001142.9:640001-650000	HKY+F+R2	AdEA3
NC_001142.9:650001-660000	HKY+F+R2	AdEA3
NC_001142.9:660001-670000	TPM3+F+R2	AdEA3
NC_001142.9:670001-680000	HKY+F+R2	AdEA3
NC_001142.9:680001-690000	TPM3+F+R2	AdEA3
NC_001143.9:210001-220000	HKY+F+R2	AdEA3
NC_001143.9:220001-230000	HKY+F+R2	AdEA3
NC_001144.5:130001-140000	HKY+F+R2	AdEA3
NC_001144.5:140001-150000	HKY+F+R2	AdEA3
NC_001144.5:150001-160000	HKY+F+R2	AdEA3
NC_001144.5:160001-170000	HKY+F+R2	AdEA3
NC_001144.5:170001-180000	HKY+F+R2	AdEA3
NC_001144.5:180001-190000	HKY+F+R2	AdEA3
NC_001144.5:190001-200000	HKY+F+R2	AdEA3
NC_001144.5:390001-400000	HKY+F+R2	AdEA3
NC_001144.5:400001-410000	TPM3+F+R2	AdEA3
NC_001144.5:410001-420000	HKY+F+R2	AdEA3
NC_001144.5:420001-430000	HKY+F+R2	AdEA3
NC_001144.5:510001-520000	K3Pu+F+R2	AdEA3
NC_001144.5:520001-530000	K3Pu+F+R2	AdEA3
NC_001144.5:530001-540000	HKY+F+R2	AdEA3
NC_001144.5:540001-550000	HKY+F+R2	AdEA3
NC_001144.5:550001-560000	HKY+F+R2	AdEA3
NC_001144.5:560001-570000	TIM2+F+R2	AdEA3
NC_001144.5:570001-580000	HKY+F+R2	AdEA3
NC_001144.5:580001-590000	HKY+F+R2	AdEA3
NC_001144.5:590001-600000	HKY+F+G4	AdEA3
NC_001144.5:600001-610000	HKY+F+R2	AdEA3
NC_001144.5:610001-620000	HKY+F+R2	AdEA3
NC_001144.5:620001-630000	HKY+F+R2	AdEA3
NC_001144.5:630001-640000	HKY+F+R2	AdEA3
NC_001144.5:640001-650000	HKY+F+R2	AdEA3
NC_001144.5:650001-660000	K2P+R2	AdEA3
NC_001144.5:660001-670000	HKY+F+R2	AdEA3
NC_001144.5:670001-680000	HKY+F+R2	AdEA3
NC_001144.5:680001-690000	K3Pu+F+R2	AdEA3
NC_001144.5:690001-700000	HKY+F+R2	AdEA3
NC_001144.5:700001-710000	HKY+F+R2	AdEA3
NC_001144.5:710001-720000	TPM2+F+R2	AdEA3
NC_001144.5:720001-730000	HKY+F+R2	AdEA3
NC_001144.5:730001-740000	HKY+F+R2	AdEA3
NC_001144.5:840001-850000	TPM3+F+R2	AdEA3
NC_001144.5:860001-870000	HKY+F+R3	AdEA3
NC_001144.5:870001-880000	HKY+F+R2	AdEA3
NC_001144.5:880001-890000	HKY+F+R2	AdEA3
NC_001144.5:890001-900000	HKY+F+R2	AdEA3
NC_001144.5:900001-910000	HKY+F+R3	AdEA3
NC_001144.5:910001-920000	HKY+F+R2	AdEA3
NC_001144.5:920001-930000	HKY+F+R3	AdEA3
NC_001145.3:30001-40000	HKY+F+R2	AdEA3
NC_001145.3:40001-50000	HKY+F+R2	AdEA3
NC_001145.3:50001-60000	HKY+F+R2	AdEA3
NC_001145.3:590001-600000	HKY+F+R2	AdEA3
NC_001145.3:600001-610000	TN+F+R2	AdEA3
NC_001145.3:60001-70000	HKY+F+R2	AdEA3
NC_001145.3:610001-620000	HKY+F+R2	AdEA3
NC_001145.3:620001-630000	K3Pu+F+R2	AdEA3
NC_001145.3:630001-640000	HKY+F+R2	AdEA3
NC_001145.3:640001-650000	TPM2+F+R2	AdEA3
NC_001145.3:650001-660000	HKY+F+R2	AdEA3
NC_001145.3:660001-670000	HKY+F+R2	AdEA3
NC_001145.3:70001-80000	HKY+F+R2	AdEA3
NC_001146.8:340001-350000	K3Pu+F+R2	AdEA3
NC_001146.8:350001-360000	TPM3+F+R3	AdEA3
NC_001147.6:180001-190000	HKY+F+R2	AdEA3
NC_001147.6:190001-200000	TIM+F+R2	AdEA3
NC_001147.6:200001-210000	HKY+F+R2	AdEA3
NC_001147.6:210001-220000	HKY+F+R2	AdEA3
NC_001147.6:220001-230000	HKY+F+R2	AdEA3
NC_001147.6:240001-250000	TN+F+R2	AdEA3
NC_001147.6:250001-260000	HKY+F+R2	AdEA3
NC_001147.6:260001-270000	HKY+F+R2	AdEA3
NC_001147.6:400001-410000	TPM2+F+R2	AdEA3
NC_001147.6:410001-420000	HKY+F+R2	AdEA3
NC_001147.6:420001-430000	TN+F+R2	AdEA3
NC_001147.6:430001-440000	TN+F+R2	AdEA3
NC_001147.6:440001-450000	K3Pu+F+R2	AdEA3
NC_001147.6:450001-460000	HKY+F+R2	AdEA3
NC_001147.6:460001-470000	K3Pu+F+R2	AdEA3
NC_001147.6:470001-480000	HKY+F+R2	AdEA3
NC_001147.6:480001-490000	HKY+F+R2	AdEA3
NC_001147.6:520001-530000	HKY+F+R2	AdEA3
NC_001147.6:530001-540000	TPM3+F+R2	AdEA3
NC_001147.6:540001-550000	HKY+F+R2	AdEA3
NC_001147.6:550001-560000	HKY+F+R2	AdEA3
NC_001147.6:560001-570000	HKY+F+R2	AdEA3
NC_001147.6:570001-580000	HKY+F+R2	AdEA3
NC_001147.6:580001-590000	HKY+F+R2	AdEA3
NC_001147.6:590001-600000	HKY+F+R2	AdEA3
NC_001147.6:600001-610000	HKY+F+R2	AdEA3
NC_001147.6:610001-620000	TPM3+F+R2	AdEA3
NC_001147.6:620001-630000	HKY+F+R2	AdEA3
NC_001147.6:630001-640000	HKY+F+R2	AdEA3
NC_001147.6:640001-650000	HKY+F+R2	AdEA3
NC_001148.4:680001-690000	HKY+F+R2	AdEA3
NC_001148.4:690001-700000	HKY+F+R2	AdEA3
NC_001148.4:700001-710000	HKY+F+R2	AdEA3
NC_001148.4:70001-80000	TPM2+F+R3	AdEA3
NC_001148.4:710001-720000	K3Pu+F+R2	AdEA3
NC_001148.4:720001-730000	HKY+F+R2	AdEA3
NC_001148.4:80001-90000	HKY+F+R2	AdEA3
NC_001148.4:90001-100000	HKY+F+R2	AdEA3
