# Supplementary material for: Recombination, admixture and genome instability shape the genomic landscape of Saccharomyces cerevisiae derived from spontaneous grape ferments
Source: PLoS Genet. 2024 Mar 22;20(3):e1011223. doi: 10.1371/journal.pgen.1011223 (PMC10990190; doi:10.1371/journal.pgen.1011223)
Supplement: S14 Table — (XLSX) [file pgen.1011223.s038.xlsx]

## Sheet: S14 Table
S14 Table: Single copy orthologs from genome assembly annotations and the Best Model identified using IQ-TREE to reconstruct the evolutionary history of Australian niche samples.
Gene	Best_model
gene-YAL010C	HKY+F+I
gene-YAL011W	TN+F+R2
gene-YAL012W	TNe+I
gene-YAL022C	K2P+I
gene-YAL024C	HKY+F+I
gene-YAL033W	HKY+F
gene-YAL034W-A	HKY+F+I
gene-YAL039C	K2P+I
gene-YAL041W	HKY+F+I
gene-YAL043C	TPM3+F+R2
gene-YAL044W-A	K2P
gene-YAL046C	JC
gene-YAR007C	HKY+F+I
gene-YAR008W	HKY+F+I
gene-YAR015W	HKY+F+I
gene-YBL020W	HKY+F+G4
gene-YBL022C	HKY+F+R2
gene-YBL033C	K2P+I
gene-YBL035C	HKY+F+I
gene-YBL037W	HKY+F+R2
gene-YBL050W	TN+F+I
gene-YBL057C	HKY+F
gene-YBL058W	HKY+F
gene-YBL059C-A	HKY+F
gene-YBL066C	HKY+F+I
gene-YBL071W-A	JC
gene-YBL078C	HKY+F
gene-YBL080C	HKY+F+R2
gene-YBL093C	HKY+F
gene-YBL095W	TPM2+F+I
gene-YBL099W	HKY+F+I
gene-YBL107C	HKY+F+I
gene-YBR029C	HKY+F+I
gene-YBR058C-A	F81+F
gene-YBR073W	HKY+F+I
gene-YBR080C	HKY+F+I
gene-YBR110W	HKY+F+I
gene-YBR120C	HKY+F
gene-YBR121C	TN+F+I
gene-YBR142W	HKY+F+I
gene-YBR155W	HKY+F+I
gene-YBR159W	HKY+F+I
gene-YBR176W	HKY+F+I
gene-YBR192W	HKY+F+I
gene-YBR196C-A	F81+F
gene-YBR196C-B	JC
gene-YBR198C	HKY+F+I
gene-YBR200W-A	K2P
gene-YBR200W	HKY+F+I
gene-YBR201W	HKY+F
gene-YBR213W	K2P+I
gene-YBR221C	HKY+F+I
gene-YBR231C	HKY+F
gene-YBR236C	HKY+F
gene-YBR243C	HKY+F+I
gene-YBR246W	HKY+F+I
gene-YBR249C	K2P
gene-YBR251W	HKY+F+I
gene-YBR254C	HKY+F
gene-YBR256C	HKY+F+I
gene-YBR261C	K2P+I
gene-YBR262C	JC
gene-YBR265W	K2P
gene-YBR269C	JC
gene-YBR279W	HKY+F+I
gene-YBR282W	TN+F+I
gene-YBR286W	HKY+F+I
gene-YBR290W	HKY+F
gene-YCL001W-A	HKY+F
gene-YCL001W-B	HKY+F
gene-YCL010C	K2P+I
gene-YCL017C	HKY+F+I
gene-YCL029C	HKY+F+I
gene-YCL030C	HKY+F+R2
gene-YCL032W	HKY+F
gene-YCL045C	TPM3+F+I
gene-YCL052C	HKY+F+I
gene-YCL054W-A	K2P
gene-YCL057C-A	K2P
gene-YCL059C	HKY+F
gene-YCR024C-B	HKY+F
gene-YCR036W	HKY+F+I
gene-YCR053W	HKY+F+R2
gene-YCR057C	TPM3+F+R2
gene-YCR061W	HKY+F+I
gene-YCR068W	K2P+I
gene-YDL008W	K2P
gene-YDL055C	HKY+F+I
gene-YDL091C	HKY+F+I
gene-YDL097C	HKY+F
gene-YDL099W	HKY+F
gene-YDL108W	HKY+F
gene-YDL112W	TPM3+F+R2
gene-YDL117W	HKY+F+I
gene-YDL122W	TPM2+F+I
gene-YDL141W	TPM3+F+I
gene-YDL147W	HKY+F
gene-YDL148C	HKY+F+I
gene-YDL150W	K3Pu+F+I
gene-YDL156W	HKY+F+I
gene-YDL159W-A	F81+F
gene-YDL159W	HKY+F+I
gene-YDL160C-A	TN+F
gene-YDL160C	HKY+F+I
gene-YDL164C	HKY+F+I
gene-YDL165W	HKY+F
gene-YDL166C	TN+F
gene-YDL168W	TPM3+F+I
gene-YDL193W	HKY+F+I
gene-YDL202W	HKY+F
gene-YDL209C	HKY+F+I
gene-YDL234C	HKY+F+I
gene-YDL235C	F81+F
gene-YDR007W	HKY+F+I
gene-YDR057W	HKY+F
gene-YDR062W	HKY+F+I
gene-YDR117C	HKY+F+R2
gene-YDR126W	TPM3+F
gene-YDR128W	HKY+F+I
gene-YDR140W	HKY+F
gene-YDR141C	HKY+F
gene-YDR170C	HKY+F+R2
gene-YDR172W	TPM3+F
gene-YDR175C	HKY+F
gene-YDR177W	HKY+F
gene-YDR246W-A	K2P
gene-YDR246W	HKY+F
gene-YDR255C	HKY+F+I
gene-YDR268W	HKY+F+I
gene-YDR283C	HKY+F+I
gene-YDR301W	HKY+F+R2
gene-YDR320C-A	JC
gene-YDR320C	HKY+F+R2
gene-YDR322W	HKY+F+I
gene-YDR328C	K2P
gene-YDR330W	HKY+F+I
gene-YDR336W	HKY+F
gene-YDR346C	HKY+F+I
gene-YDR347W	HKY+F+I
gene-YDR354W	HKY+F+I
gene-YDR361C	HKY+F+I
gene-YDR372C	TPM2+F
gene-YDR375C	HKY+F
gene-YDR376W	TPM3+F+I
gene-YDR386W	HKY+F+I
gene-YDR390C	K3Pu+F+R2
gene-YDR429C	TN+F
gene-YDR434W	HKY+F+I
gene-YDR435C	HKY+F+I
gene-YDR465C	HKY+F
gene-YDR472W	HKY+F
gene-YDR477W	TN+F+R2
gene-YDR487C	K2P+I
gene-YDR496C	HKY+F+I
gene-YEL002C	HKY+F
gene-YEL003W	HKY+F
gene-YEL015W	HKY+F+I
gene-YEL038W	K2P+I
gene-YEL042W	HKY+F
gene-YEL044W	K2P+I
gene-YEL051W	HKY+F
gene-YEL052W	HKY+F+I
gene-YEL058W	K2P+R2
gene-YEL064C	HKY+F+I
gene-YER008C	HKY+F+G4
gene-YER012W	HKY+F
gene-YER021W	HKY+F
gene-YER023W	K2P
gene-YER025W	HKY+F
gene-YER029C	HKY+F
gene-YER036C	TN+F+I
gene-YER043C	HKY+F+I
gene-YER044C	HKY+F
gene-YER055C	HKY+F+I
gene-YER058W	F81+F
gene-YER069W	HKY+F+I
gene-YER080W	HKY+F+I
gene-YER082C	HKY+F
gene-YER086W	HKY+F+I
gene-YER090W	HKY+F+I
gene-YER093C-A	JC+I
gene-YER094C	K2P+I
gene-YER110C	HKY+F+I
gene-YER122C	HKY+F+I
gene-YER124C	HKY+F+R2
gene-YER126C	F81+F
gene-YER136W	HKY+F+I
gene-YER141W	HKY+F+I
gene-YER148W	HKY+F+I
gene-YER154W	K2P+I
gene-YER157W	HKY+F+R2
gene-YER162C	HKY+F+I
gene-YER165W	TN+F+I
gene-YER178W	K2P
gene-YER182W	HKY+F+I
gene-YER183C	HKY+F+I
gene-YFL002C	HKY+F+I
gene-YFL022C	HKY+F+I
gene-YFL029C	TN+F+I
gene-YFL038C	JC+I
gene-YFL045C	HKY+F
gene-YFL046W	HKY+F+I
gene-YFR002W	HKY+F
gene-YFR004W	HKY+F
gene-YFR025C	HKY+F+I
gene-YFR028C	TPM3+F+I
gene-YFR030W	HKY+F+I
gene-YFR050C	HKY+F
gene-YFR052W	TPM3+F+I
gene-YGL011C	HKY+F
gene-YGL016W	HKY+F+I
gene-YGL018C	HKY+F
gene-YGL059W	HKY+F+I
gene-YGL078C	HKY+F+I
gene-YGL083W	HKY+F+I
gene-YGL094C	HKY+F+I
gene-YGL100W	HKY+F
gene-YGL105W	TN+F+I
gene-YGL141W	HKY+F+I
gene-YGL143C	HKY+F
gene-YGL155W	HKY+F+I
gene-YGL187C	K2P
gene-YGL190C	HKY+F
gene-YGL200C	JC
gene-YGL211W	HKY+F+I
gene-YGL213C	HKY+F+I
gene-YGL216W	HKY+F+R2
gene-YGL220W	HKY+F
gene-YGL231C	HKY+F
gene-YGL232W	HKY+F
gene-YGL234W	HKY+F+I
gene-YGL243W	HKY+F+I
gene-YGL244W	HKY+F
gene-YGL245W	TN+F+I
gene-YGL246C	HKY+F+I
gene-YGR002C	HKY+F
gene-YGR003W	HKY+F+I
gene-YGR005C	HKY+F
gene-YGR020C	JC
gene-YGR024C	HKY+F
gene-YGR048W	HKY+F
gene-YGR054W	HKY+F+I
gene-YGR061C	HKY+F+I
gene-YGR080W	HKY+F+I
gene-YGR099W	HKY+F+I
gene-YGR100W	HKY+F+I
gene-YGR127W	HKY+F+I
gene-YGR145W	TN+F+I
gene-YGR150C	HKY+F+I
gene-YGR155W	TN+F+I
gene-YGR158C	HKY+F
gene-YGR175C	TN+F
gene-YGR205W	HKY+F
gene-YGR210C	HKY+F
gene-YGR211W	TN+F
gene-YGR223C	TN+F+I
gene-YGR240C-A	HKY+F
gene-YGR244C	HKY+F
gene-YGR246C	HKY+F+I
gene-YGR252W	HKY+F+I
gene-YGR258C	TPM3+F+R2
gene-YGR262C	K2P
gene-YGR267C	HKY+F+I
gene-YGR277C	HKY+F
gene-YGR278W	TN+F+I
gene-YGR280C	HKY+F
gene-YGR282C	HKY+F
gene-YGR284C	HKY+F
gene-YGR285C	TN+F+I
gene-YHL004W	HKY+F
gene-YHL008C	HKY+F+R2
gene-YHL013C	HKY+F+I
gene-YHL031C	HKY+F
gene-YHR005C-A	HKY+F
gene-YHR005C	TN+F+I
gene-YHR007C	TPM2u+F+I
gene-YHR009C	HKY+F+I
gene-YHR011W	HKY+F+I
gene-YHR013C	HKY+F
gene-YHR025W	K2P+I
gene-YHR028C	TN+F+R2
gene-YHR037W	HKY+F+I
gene-YHR038W	HKY+F+I
gene-YHR039C	HKY+F+I
gene-YHR064C	HKY+F
gene-YHR067W	HKY+F
gene-YHR068W	TN+F+I
gene-YHR069C	HKY+F
gene-YHR072W-A	K2P
gene-YHR072W	HKY+F+I
gene-YHR074W	TN+F+I
gene-YHR076W	F81+F
gene-YHR089C	TN+F
gene-YHR107C	HKY+F+I
gene-YHR111W	HKY+F+R2
gene-YHR122W	HKY+F
gene-YHR128W	HKY+F
gene-YHR147C	HKY+F
gene-YHR169W	HKY+F+I
gene-YHR171W	HKY+F+I
gene-YHR187W	TPM2+F+I
gene-YHR190W	HKY+F
gene-YHR191C	HKY+F
gene-YHR192W	HKY+F
gene-YHR193C	HKY+F
gene-YHR197W	HKY+F+I
gene-YHR200W	K2P+I
gene-YHR202W	HKY+F+I
gene-YHR206W	TPM2+F+I
gene-YIL003W	HKY+F+I
gene-YIL007C	HKY+F+I
gene-YIL008W	F81+F
gene-YIL020C	HKY+F
gene-YIL021W	HKY+F
gene-YIL022W	TPM2+F+I
gene-YIL039W	HKY+F+I
gene-YIL065C	K2P
gene-YIL068C	TN+F+I
gene-YIL078W	K3Pu+F+I
gene-YIL087C	K2P
gene-YIL091C	HKY+F+R2
gene-YIL093C	HKY+F
gene-YIL094C	TN+F
gene-YIL097W	HKY+F+I
gene-YIL104C	HKY+F+I
gene-YIL108W	HKY+F+I
gene-YIL110W	HKY+F+I
gene-YIL116W	HKY+F+I
gene-YIL118W	F81+F
gene-YIL140W	HKY+F+I
gene-YIL142W	HKY+F+I
gene-YIL145C	HKY+F
gene-YIL150C	TN+F
gene-YIL157C	K2P
gene-YIR005W	F81+F
gene-YIR022W	K2P
gene-YIR027C	K2P+I
gene-YIR034C	HKY+F+I
gene-YJL008C	HKY+F
gene-YJL012C	HKY+F+I
gene-YJL025W	HKY+F+I
gene-YJL033W	HKY+F+I
gene-YJL036W	HKY+F+I
gene-YJL046W	HKY+F+I
gene-YJL053W	HKY+F+I
gene-YJL062W	HKY+F+R2
gene-YJL072C	HKY+F
gene-YJL080C	HKY+F+I
gene-YJL124C	F81+F
gene-YJL130C	HKY+F+R2
gene-YJL148W	F81+F
gene-YJL166W	HKY+F
gene-YJL167W	HKY+F+I
gene-YJL168C	TN+F+I
gene-YJL178C	HKY+F
gene-YJL180C	HKY+F+I
gene-YJL183W	HKY+F+I
gene-YJL200C	K3Pu+F+I
gene-YJL208C	F81+F
gene-YJR006W	HKY+F+I
gene-YJR013W	HKY+F
gene-YJR033C	HKY+F+I
gene-YJR035W	HKY+F+I
gene-YJR041C	HKY+F+I
gene-YJR042W	HKY+F+R2
gene-YJR057W	HKY+F+I
gene-YJR063W	K2P
gene-YJR064W	HKY+F+I
gene-YJR088C	HKY+F+I
gene-YJR097W	HKY+F
gene-YJR099W	TN+F
gene-YJR109C	TN+F+I
gene-YJR121W	HKY+F+I
gene-YJR125C	HKY+F+I
gene-YJR131W	HKY+F+I
gene-YJR137C	HKY+F+I
gene-YJR139C	HKY+F+I
gene-YKL010C	HKY+F+I
gene-YKL013C	F81+F
gene-YKL014C	HKY+F+I
gene-YKL021C	TPM2u+F+I
gene-YKL027W	HKY+F
gene-YKL039W	HKY+F+R2
gene-YKL056C	K2P
gene-YKL064W	HKY+F+I
gene-YKL077W	HKY+F+G4
gene-YKL090W	HKY+F+I
gene-YKL104C	HKY+F+I
gene-YKL113C	HKY+F+I
gene-YKL114C	HKY+F
gene-YKL138C-A	F81+F
gene-YKL142W	HKY+F
gene-YKL149C	HKY+F+I
gene-YKL151C	TN+F+I
gene-YKL152C	TNe
gene-YKL155C	HKY+F
gene-YKL175W	HKY+F+I
gene-YKL178C	HKY+F
gene-YKL181W	HKY+F+I
gene-YKL184W	HKY+F+I
gene-YKL188C	HKY+F+I
gene-YKL197C	HKY+F+R2
gene-YKL206C	HKY+F
gene-YKL207W	K2P
gene-YKL213C	HKY+F+I
gene-YKR001C	HKY+F
gene-YKR002W	TIM2+F+I
gene-YKR016W	HKY+F+I
gene-YKR017C	HKY+F
gene-YKR031C	TN+F+R2
gene-YKR051W	HKY+F+I
gene-YKR056W	HKY+F+I
gene-YKR068C	HKY+F
gene-YKR069W	TN+F+I
gene-YKR079C	HKY+F+I
gene-YKR080W	HKY+F+I
gene-YKR082W	HKY+F+I
gene-YKR084C	HKY+F+I
gene-YKR085C	K2P
gene-YKR087C	HKY+F
gene-YKR097W	HKY+F+I
gene-YLL001W	HKY+F+I
gene-YLL006W-A	F81+F
gene-YLL006W	HKY+F
gene-YLL019C	HKY+F+I
gene-YLL026W	TN+F+R2
gene-YLL031C	HKY+F+R2
gene-YLL035W	HKY+F+I
gene-YLL041C	HKY+F
gene-YLR002C	HKY+F+I
gene-YLR005W	K3Pu+F+I
gene-YLR008C	HKY+F
gene-YLR009W	HKY+F
gene-YLR017W	HKY+F+I
gene-YLR032W	HKY+F+R2
gene-YLR045C	HKY+F+I
gene-YLR050C	HKY+F+I
gene-YLR060W	HKY+F+R2
gene-YLR075W	K2P
gene-YLR078C	HKY+F
gene-YLR084C	HKY+F+I
gene-YLR090W	HKY+F+I
gene-YLR196W	HKY+F+I
gene-YLR197W	HKY+F+I
gene-YLR203C	HKY+F+I
gene-YLR215C	HKY+F
gene-YLR221C	HKY+F
gene-YLR247C	HKY+F+I
gene-YLR250W	HKY+F
gene-YLR268W	HKY+F
gene-YLR277C	HKY+F
gene-YLR283W	HKY+F+I
gene-YLR291C	HKY+F
gene-YLR305C	HKY+F+I
gene-YLR319C	HKY+F+I
gene-YLR335W	HKY+F+I
gene-YLR345W	HKY+F+I
gene-YLR347C	HKY+F+I
gene-YLR351C	F81+F+I
gene-YLR359W	HKY+F
gene-YLR361C-A	F81+F
gene-YLR361C	HKY+F+I
gene-YLR362W	HKY+F+I
gene-YLR383W	HKY+F+I
gene-YLR386W	HKY+F+R2
gene-YLR389C	HKY+F+R2
gene-YLR393W	HKY+F
gene-YLR399C	HKY+F+I
gene-YLR407W	HKY+F+I
gene-YLR412W	HKY+F+I
gene-YLR447C	HKY+F+I
gene-YLR452C	HKY+F
gene-YLR459W	HKY+F
gene-YML001W	HKY+F
gene-YML020W	HKY+F+I
gene-YML021C	HKY+F
gene-YML030W	HKY+F
gene-YML031W	HKY+F+I
gene-YML032C	HKY+F+I
gene-YML035C	HKY+F+R2
gene-YML059C	HKY+F+I
gene-YML067C	HKY+F+I
gene-YML077W	HKY+F
gene-YML086C	HKY+F+I
gene-YML093W	TN+F+I
gene-YML094W	F81+F
gene-YML096W	HKY+F+R2
gene-YML110C	HKY+F+I
gene-YML115C	HKY+F+I
gene-YML121W	HKY+F
gene-YML126C	HKY+F
gene-YML127W	HKY+F+I
gene-YML130C	HKY+F+I
gene-YMR001C	HKY+F+I
gene-YMR009W	HKY+F+I
gene-YMR013C	HKY+F
gene-YMR035W	JC
gene-YMR049C	HKY+F+I
gene-YMR074C	HKY+F
gene-YMR097C	TPM3u+F
gene-YMR137C	TIM+F+I
gene-YMR140W	HKY+F
gene-YMR154C	HKY+F+I
gene-YMR156C	HKY+F
gene-YMR167W	HKY+F+I
gene-YMR193W	F81+F
gene-YMR201C	HKY+F+I
gene-YMR203W	HKY+F+I
gene-YMR208W	HKY+F
gene-YMR209C	HKY+F
gene-YMR211W	HKY+F
gene-YMR224C	HKY+F+I
gene-YMR229C	HKY+F+I
gene-YMR231W	HKY+F+G4
gene-YMR235C	HKY+F+I
gene-YMR236W	K2P
gene-YMR241W	K3Pu+F
gene-YMR278W	HKY+F+I
gene-YMR281W	HKY+F+I
gene-YMR283C	HKY+F
gene-YMR289W	HKY+F
gene-YMR293C	HKY+F+I
gene-YMR300C	HKY+F+I
gene-YMR302C	K3Pu+F+R2
gene-YMR312W	HKY+F
gene-YMR314W	K2P+I
gene-YMR315W-A	JC
gene-YMR315W	HKY+F
gene-YNL002C	HKY+F
gene-YNL003C	HKY+F
gene-YNL005C	TPM3+F
gene-YNL006W	HKY+F
gene-YNL010W	HKY+F
gene-YNL021W	HKY+F+I
gene-YNL022C	HKY+F+I
gene-YNL032W	HKY+F
gene-YNL059C	TN+F
gene-YNL061W	HKY+F+I
gene-YNL062C	HKY+F+I
gene-YNL072W	K2P+I
gene-YNL075W	HKY+F
gene-YNL084C	TN+F
gene-YNL090W	HKY+F
gene-YNL107W	HKY+F
gene-YNL123W	HKY+F+R2
gene-YNL132W	HKY+F+R2
gene-YNL167C	HKY+F+I
gene-YNL181W	HKY+F
gene-YNL182C	HKY+F+I
gene-YNL191W	HKY+F+I
gene-YNL201C	HKY+F+R2
gene-YNL207W	HKY+F
gene-YNL219C	HKY+F
gene-YNL220W	HKY+F
gene-YNL222W	HKY+F
gene-YNL223W	HKY+F+I
gene-YNL238W	HKY+F+I
gene-YNL246W	TPM3+F+I
gene-YNL248C	HKY+F+I
gene-YNL251C	HKY+F
gene-YNL252C	HKY+F
gene-YNL256W	HKY+F+I
gene-YNL280C	TPM3+F+I
gene-YNL291C	HKY+F+I
gene-YNL292W	HKY+F+I
gene-YNL297C	HKY+F+I
gene-YNL310C	K2P
gene-YNL315C	HKY+F+I
gene-YNL317W	HKY+F+I
gene-YNL320W	HKY+F+I
gene-YNL325C	HKY+F+I
gene-YNL326C	HKY+F
gene-YNL329C	HKY+F+I
gene-YNR003C	HKY+F
gene-YNR006W	HKY+F
gene-YNR007C	HKY+F
gene-YNR012W	HKY+F+I
gene-YNR015W	K2P+I
gene-YNR017W	K2P
gene-YNR023W	HKY+F+I
gene-YNR030W	HKY+F+R2
gene-YNR038W	HKY+F+I
gene-YNR039C	HKY+F+I
gene-YNR043W	HKY+F+I
gene-YNR054C	HKY+F+I
gene-YOL003C	HKY+F+I
gene-YOL006C	HKY+F+I
gene-YOL023W	HKY+F+I
gene-YOL034W	HKY+F+I
gene-YOL058W	K2P+I
gene-YOL061W	HKY+F
gene-YOL072W	HKY+F+R2
gene-YOL076W	HKY+F+R2
gene-YOL093W	HKY+F+I
gene-YOL094C	HKY+F+I
gene-YOL097C	HKY+F+I
gene-YOL098C	TN+F+I
gene-YOL124C	HKY+F
gene-YOL125W	HKY+F+I
gene-YOL127W	JC
gene-YOL129W	HKY+F+I
gene-YOL132W	HKY+F+I
gene-YOL135C	HKY+F
gene-YOL140W	HKY+F+I
gene-YOL142W	HKY+F
gene-YOL143C	K2P
gene-YOL145C	TN+F
gene-YOL146W	TPM3+F
gene-YOR001W	TN+F+I
gene-YOR002W	TN+F+I
gene-YOR036W	TPM2+F
gene-YOR037W	HKY+F+I
gene-YOR079C	HKY+F
gene-YOR091W	TIM3+F+I
gene-YOR093C	HKY+F+I
gene-YOR095C	HKY+F+I
gene-YOR111W	HKY+F+I
gene-YOR128C	HKY+F+I
gene-YOR132W	TN+F+I
gene-YOR151C	HKY+F+I
gene-YOR196C	HKY+F+I
gene-YOR216C	TIM3+F+I
gene-YOR243C	HKY+F
gene-YOR244W	HKY+F
gene-YOR245C	HKY+F+I
gene-YOR260W	HKY+F+I
gene-YOR262W	HKY+F
gene-YOR283W	HKY+F
gene-YOR291W	HKY+F+I
gene-YOR310C	K3Pu+F+I
gene-YOR330C	HKY+F+I
gene-YOR335C	HKY+F+I
gene-YOR336W	HKY+F+G4
gene-YOR340C	HKY+F+I
gene-YOR358W	HKY+F+R2
gene-YOR360C	HKY+F
gene-YOR361C	HKY+F+R2
gene-YOR369C	K2P
gene-YPL001W	TPM2+F
gene-YPL003W	HKY+F+I
gene-YPL007C	HKY+F+I
gene-YPL042C	HKY+F
gene-YPL050C	HKY+F
gene-YPL065W	TPM3u+F+I
gene-YPL082C	HKY+F+R3
gene-YPL083C	TPM3u+F
gene-YPL097W	HKY+F+I
gene-YPL101W	HKY+F+I
gene-YPL109C	HKY+F
gene-YPL126W	TN+F+R2
gene-YPL131W	K2P
gene-YPL133C	HKY+F+I
gene-YPL147W	HKY+F+G4
gene-YPL149W	HKY+F
gene-YPL152W-A	K2P
gene-YPL152W	HKY+F
gene-YPL154C	HKY+F
gene-YPL155C	HKY+F+I
gene-YPL173W	F81+F
gene-YPL175W	HKY+F
gene-YPL212C	HKY+F+I
gene-YPL213W	HKY+F+I
gene-YPL218W	F81+F
gene-YPL225W	F81+F
gene-YPL235W	TN+F+I
gene-YPL244C	HKY+F+I
gene-YPL252C	K2P
gene-YPL263C	HKY+F+I
gene-YPR010C-A	JC
gene-YPR016C	HKY+F
gene-YPR020W	TIM+F
gene-YPR025C	HKY+F+I
gene-YPR031W	HKY+F+I
gene-YPR036W-A	K2P
gene-YPR036W	HKY+F
gene-YPR063C	JC
gene-YPR088C	HKY+F
gene-YPR105C	HKY+F+I
gene-YPR107C	HKY+F
gene-YPR108W	HKY+F
gene-YPR133C	HKY+F+I
gene-YPR135W	HKY+F+I
gene-YPR137W	HKY+F+I
gene-YPR139C	TPM2+F+R2
gene-YPR140W	HKY+F
gene-YPR155C	HKY+F+I
gene-YPR162C	HKY+F
gene-YPR166C	HKY+F
gene-YPR167C	HKY+F+I
gene-YPR168W	HKY+F+I
gene-YPR180W	HKY+F+I
